# Supplementary material for: Ear care: Knowledge, behavior, and attitudes among healthcare practitioners in Najran City, Saudi Arabia
Source: PLoS One. 2024 Jun 28;19(6):e0303761. doi: 10.1371/journal.pone.0303761 (PMC11213299; doi:10.1371/journal.pone.0303761)
Supplement: S1 Dataset — (XLSX) [file pone.0303761.s001.xlsx]

## Sheet: Form Responses 1
Timestamp	Email Address	your specialty?	Gender	religion?	How frequent do you clean your ears?	How did you clean your ears usually?	Did you ever injure your ears during cleaning?	what was the type of injury to ear?	what did you do to treat this injury?	Did you ever experience wax accumulation at any time?	what did you do to remove it?	what was the complaint ?	Did you use mobile headphones usually ?	Do you feel any of these complaint after using mobile headphones?	Did you connect it to loud sound usually ?	does that symptom ever need medical help ?	Did you wear ear rings?	Did you experience any complication after piercing?	how did you do ear piercing?	What was the complication after piercing ?	Do you clean the site of rings?	if you ever have ear pain what did you do to relief this ear pain ?	Did you experience any ear problem during air travel ?	Do you usually experience any sign or symptom of allergy ?	Have you ever experience ear problem after using any medication ?	what was the compliant ?	How this manifestation was relived ?	what was the medication?
2017-04-06 17:30:44		doctor	male	muslim	5 times daily	with fingers	Yes	External auditory canal abrasion	improve spontaneously	Yes	Using hands and toothpicks	Irritation	Maybe	ear pain	Maybe	no	No					Wait to resolve spontaneously	Yes	nasal itching, watery nasal discharge, eye itching	No
2017-04-06 17:33:44		doctor	male	muslim	Occasinonaly	with cotton buds	No			Yes	Cotton buds	nothing	No	Nothing	No	no	No					ear drops at home	No	nasal itching	No
2017-04-06 17:34:33		doctor	male	muslim	Weekly	with cotton buds, with fingers, pens cover	No			No			Maybe	Nothing	Maybe	no	No					pain killer	Maybe	nothing	No
2017-04-06 17:37:08		doctor	male	muslim	Weekly	with cotton buds, with fingers	No			No			Yes	ear pain	Yes	no	No					visit doctor	No	nothing	No
2017-04-06 17:37:33		doctor	male	muslim	Weekly	with cotton buds	No			Yes	visit specialized clinic	hearing loss	Yes	Nothing	Maybe	no	No					pain killer	No	nasal itching, frequnt ear itching	No
2017-04-06 17:38:23		doctor	male	muslim	None	Never	No			No			Yes	abnormal sound in the ear	No	no	No					visit doctor	Yes	watery nasal discharge, soft palate itching	No
2017-04-06 17:44:04		doctor	male	muslim	5 times daily	with cotton buds	No			Yes	Cotton buds	abnormalear sound	Maybe	ear pain	No	Yes	No					visit doctor	Maybe	repeated sneezing	No
2017-04-06 17:44:59		doctor	male	muslim	Occasinonaly	with fingers	No			Yes	Cotton buds	abnormalear sound	Maybe	Nothing	No	no	No					pain killer	No	nothing	No
2017-04-06 17:57:27		doctor	male	muslim	5 times daily	with fingers	No			No			No	Nothing	No	no	No					Consult a colleague by phone	Yes	nothing	No
2017-04-06 18:06:35		technician	male	muslim	Weekly	with cotton buds	No			No			No	Nothing	No	no	No					visit doctor	Yes	nothing	No
2017-04-06 18:11:21		doctor	male	muslim	Occasinonaly	with cotton buds	No			No			No	Nothing	Yes	no	No					visit doctor	No	nothing	No
2017-04-06 18:13:00		doctor	male	muslim	Occasinonaly	tip of eye glass	No			No			Yes	ear pain	Maybe	no	No					ear drops at home, visit pharmacy	Maybe	nothing	No
2017-04-06 18:48:17		doctor	male	muslim	5 times daily	with fingers, tip of eye glass	Yes	bleeding	improve spontaneously	Yes	visit specialized clinic	hearing loss, abnormalear sound	No	ear pain	Yes	no	No					pain killer	Maybe	nasal itching, repeated sneezing, frequnt ear itching	No
2017-04-06 18:55:50		doctor	male	muslim	Weekly	with cotton buds	No			No			Maybe	Nothing	No	no	No					visit doctor	No	soft palate itching	No
2017-04-06 18:57:37		Medical student	female	muslim	Weekly, Occasinonaly	I only clean ear pinna with water and soap	No			No			Yes	ear pain	Yes	no	Yes	No	at childhood by family		Yes	visit doctor	No	soft palate itching	No
2017-04-06 18:58:00		Pathology consultant	male	muslim	More than 5 times daily	with fingers	Yes	wax impaction	improve spontaneously	Yes	It came out by it self	Fell uncomfortable	No	Nothing	No	no	No					pain killer	Yes	nasal itching, repeated sneezing, watery nasal discharge, eye itching, soft palate itching, frequnt ear itching	No
2017-04-06 19:40:39		nurse	female	Hindu	Weekly	with cotton buds	No			No			Yes	ear pain	No	no	Yes	No	at childhood by family	No complication	Yes	ear drops at home	Yes	nothing	No
2017-04-06 19:43:21		nurse	female	Hindu	Weekly	with cotton buds	No			No			Maybe	Nothing	No	no	Yes	No	at doctor clinic	Nil	Yes	No pain until now	Yes	nasal itching, repeated sneezing, eye itching	No
2017-04-06 20:49:47		doctor	male	muslim	Occasinonaly	with cotton buds	No			Yes	Cotton buds	nothing	Yes	ear pain	Yes	no	No					ear drops at home, visit pharmacy	Yes	nothing	No
2017-04-06 21:24:02		doctor	male	muslim	Occasinonaly	Tissues	No			No			Maybe	ear pain	Maybe	no	No					olive oil	Yes	repeated sneezing, watery nasal discharge, soft palate itching, frequnt ear itching	No
2017-04-06 21:35:37		doctor	male	muslim	Occasinonaly	with fingers	Yes	External auditory canal abrasion	improve spontaneously	Yes	visit specialized clinic	abnormalear sound	No	Nothing	Yes	no	No					Nothing	Maybe	frequnt ear itching	No
2017-04-06 21:58:25		doctor	male	muslim	Occasinonaly	with cotton buds	No			No			Maybe	ear pain	Maybe	no	No					visit doctor	Maybe	repeated sneezing	No
2017-04-06 21:59:05		doctor	male	muslim	Occasinonaly	with cotton buds	No			No			No	Nothing	No	no	No					ت	Yes	nothing	No
2017-04-06 22:09:44		doctor	male	muslim	More than 5 times daily	with fingers	No			Yes	visit specialized clinic, visit pharmacy, Get a dewaxant drugs	hearing loss	Maybe	Nothing	No	no	No					visit doctor	Yes	nasal itching, watery nasal discharge	No
2017-04-06 22:17:29		doctor	male	muslim	5 times daily	with cotton buds, with fingers	No			No			Maybe	ear pain	No	no	No					Nothing	Yes	frequnt ear itching	No
2017-04-06 22:33:44		doctor	female	muslim	Weekly	pens cover	No			Yes	Cotton buds	Itching	No	Nothing	No	no	No					olive oil	No	nothing	No
2017-04-06 23:08:40		doctor	male	muslim	5 times daily	with fingers	Yes	External auditory canal abrasion	improve spontaneously	No			Yes	decrease hearing	Yes	no	No					visit doctor	Yes	nasal itching, repeated sneezing, watery nasal discharge, eye itching, soft palate itching, frequnt ear itching	No
2017-04-06 23:26:59		doctor	male	muslim	None	None	No			Yes	visit specialized clinic	hearing loss	Yes	Nothing	No	no	No					pain killer	No	nasal itching, repeated sneezing, watery nasal discharge, soft palate itching	No
2017-04-07 00:26:19		doctor	male	muslim	Weekly	with cotton buds	No			Yes	Cotton buds	nothing	Maybe	Nothing	No	no	No					pain killer	Yes	repeated sneezing	No
2017-04-07 00:39:51		Engineer	male	muslim	More than 5 times daily	with fingers	No			Yes	Cotton buds	nothing	Maybe	ear pain	Maybe	Yes	No					visit doctor	Maybe	nasal itching, eye itching	No
2017-04-07 00:46:40		technician	male	muslim	5 times daily	with cotton buds, with fingers	No			Yes	Cotton buds	hearing loss	No	ear pain	Maybe	no	No					ear drops at home	Yes	nothing	No
2017-04-07 01:17:54		technician	male	muslim	Occasinonaly	with cotton buds	No			No			No	abnormal sound in the ear	No	no	No					visit doctor	No	eye itching	No
2017-04-07 05:06:59		doctor	male	muslim	Occasinonaly	car keys	No			No			No	Nothing	No	no	No					ear drops at home	No	nasal itching, frequnt ear itching	No
2017-04-07 08:45:15		doctor	male	muslim	5 times daily	with fingers	No			Yes	visit specialized clinic	Discomfort	Maybe	ear pain	Yes	no	No					pain killer	Yes	nothing	No
2017-04-07 13:47:57		doctor	male	muslim	Occasinonaly	with cotton buds, with fingers	No			Yes	Cotton buds	nothing	Yes	ear pain	Yes	no	No					Not at all	No	eye itching	No
2017-04-07 17:28:21		doctor	male	muslim	5 times daily, Occasinonaly	with cotton buds, with fingers	Yes	wax impaction	improve spontaneously	Yes	visit specialized clinic, visit pharmacy	Pain	Maybe	Nothing	No	no	No					ear drops at home	Maybe	nasal itching, repeated sneezing, watery nasal discharge, eye itching, soft palate itching	No
2017-04-07 19:03:33		nurse	female	Christian	5 times daily	with cotton buds	No			Yes	Cotton buds	abnormalear sound	No	Head ache	Yes	Yes	Yes	No			Yes	visit doctor	Yes	nothing	No
2017-04-07 23:52:27		Network Engeneer	male	muslim	5 times daily	with fingers	Yes	foreign body impaction	improve spontaneously	No			Maybe	abnormal sound in the ear	No	no	No					visit doctor, olive oil, visit pharmacy	No	nothing	No
2017-04-08 04:24:15		doctor	male	muslim	Weekly	with cotton buds	No			No			Yes	ear pain	No	no	No					pain killer	Yes	nothing	No
2017-04-08 15:50:42		nurse	female	Christian	Occasinonaly	with cotton buds	No			Yes	visit specialized clinic	abnormalear sound	Yes	decrease hearing	Yes	no	No					visit doctor	Yes	repeated sneezing	Yes	ear pain	visit physician
2017-04-08 16:16:32		technician	male	Hindu	Weekly	with cotton buds	No			No			Maybe	Nothing	Yes	no	No					visit doctor	No	nasal itching	No
2017-04-08 18:45:12		nurse	female	Hindu	2days once	with cotton buds	No			No			Maybe	ear pain	No	no	Yes	No	at childhood by family		Yes	visit doctor	No	nothing	No
2017-04-08 19:52:09		nurse	female	Hindu	Occasinonaly	with cotton buds	No			Yes	Cotton buds	nothing	Maybe	ear pain	Maybe	no	Yes	No	at childhood by family	Redness	Yes	visit doctor	Yes	nothing	No
2017-04-09 02:08:17		doctor	male	muslim	Occasinonaly	with fingers	No			Yes	Cotton buds	nothing	Maybe	ear pain	Maybe	no	No					pain killer	Yes	nasal itching, repeated sneezing, watery nasal discharge, eye itching, soft palate itching, frequnt ear itching	No
2017-04-09 06:57:41		doctor	male	muslim	Occasinonaly	with cotton buds	No			Yes	Cotton buds	nothing	Maybe	Nothing	No	no	No					pain killer	Yes	Eczema	No
2017-04-09 22:18:15		doctor	male	muslim	Weekly	with cotton buds	No			No			No	Nothing	Maybe	no	No					visit doctor	No	nasal itching	No
2017-04-10 09:58:51		doctor	male	muslim	Occasinonaly	pens cover	No			Yes	Cotton buds	nothing	No	Nothing	No	no	No					visit doctor	No	nothing	No
2017-04-10 13:32:58		nurse	female	muslim	Weekly	with cotton buds	No			No			No	Nothing	No	no	No					olive oil	Yes	nasal itching	No
2017-04-10 15:46:36		nurse	female	muslim	5 times daily	tip of eye glass	No			No			Maybe	ear pain	Yes	Yes	multible	Yes	at doctor clinic	excessive skin formation	Maybe	visit pharmacy	Yes	nasal itching	Yes	ear pain	visit physician	gentamycin
2017-04-10 18:56:58		doctor	female	muslim	More than 5 times daily	with cotton buds	Yes	foreign body impaction	visit specialized clinic	Yes	Cotton buds	nothing	No				Yes	No	at childhood by family		Yes	pain killer	Yes	nothing	No
2017-04-10 19:56:27		nurse	female	Christian	Occasinonaly	with cotton buds	No			No			Yes	ear pain	Maybe	no	Yes	No	at doctor clinic		Yes	visit doctor	No	nothing	No
2017-04-11 19:31:33		doctor	female	muslim	Occasinonaly	with cotton buds	Yes	External auditory canal abrasion	improve spontaneously	Yes	olive oil	decrease hearing & ear fullness	Maybe	Nothing	No	no	Yes	Yes	at doctor clinic	swelling	Yes	pain killer, visit doctor	Yes	nasal itching, watery nasal discharge	No
2017-04-13 17:30:16	manalo.amy1157@gmail.com	nurse	female	muslim	Weekly	with cotton buds	No			No			No				No					visit doctor	Yes	nothing	No
2017-04-16 21:41:54	genevirquen16@gmail.com	nurse	female	Christian	Once daily	Cotton tip applicator	No			No			Yes	Nothing	No	no	No					Baby oil	No	nasal itching	No
2017-04-16 23:41:02	dr.howaidamoawad@yshoo.com	nurse	female	muslim	Weekly	with cotton buds	No			No			No				No					pain killer	Yes	eye itching	No
2017-04-17 01:30:25	khrynxie20@gmail.com	nurse	female	Christian	once a day	with cotton buds	No			Yes	Cotton buds	nothing	Yes	decrease hearing	Yes	no	Yes	No	Personally	excessive bleeding	Yes	pain killer	Yes	repeated sneezing	No
2017-04-17 12:31:34	danetterocrn@gmail.com	nurse	female	roman catholic	every other day	with cotton buds	No			Yes	Cotton buds	nothing	No	decrease hearing	Maybe	no	Yes	No	traditional expert	closure	Yes	pain killer	No	nothing	No
2017-04-17 12:57:56	nahid1768@hotmail.com	nurse	female	muslim	Weekly	with cotton buds	No			No			No	Nothing	No	no	Yes	No	at childhood by family	closure	Yes	visit doctor	Maybe	nothing	No
2017-04-17 13:17:41	alhanouf.kz0@gmail.com	اداريه	female	muslim	Weekly	with cotton buds	No			No			Maybe	Nothing	No	no	multible	No	at doctor clinic	closure	Yes	visit doctor	No	nothing	No
2017-04-17 13:17:50	dream7956@gmail.com	nurse	female	muslim	5 times daily	with cotton buds	No			No			Maybe	Nothing	No	no	Yes	No	at doctor clinic	closure	Yes	visit doctor	No	nothing	No
2017-04-17 13:28:55	youns1968@yahoo.com	doctor	female	muslim	5 times daily	with cotton buds	No			No			No			no	Yes	No	at childhood by family		Yes	visit doctor	Maybe	nothing	No
2017-04-17 13:33:25	sherly201@gmail.com	nurse	female	Christian	More than 5 times daily	with cotton buds	No			No			Yes	Nothing	No	Yes	No					pain killer	No	nothing	No
2017-04-17 13:39:51	nursalina.taib@gmail.com	nurse	female	muslim	daily	with cotton buds	No			just a few amount	Cotton buds	nothing	No	Nothing	No	no	No					visit doctor	No	nothing	No
2017-04-17 13:53:42	heba_esmael18@yahoo.com	nurse	female	muslim	Occasinonaly	with cotton buds	No			Yes	Cotton buds	hearing loss, burning sensation	No				Yes	No	traditional expert	closure	Maybe	visit doctor	Yes	nasal itching	No
2017-04-17 14:14:24	sarathchandrandeepthi@gmail.com	nurse	female	Hindu	Weekly	with cotton buds	No			Yes	Cotton buds	nothing	Maybe	Nothing	No	no	Yes	No	traditional expert	pain, little bleeding	Yes	visit doctor	Maybe	nothing	No
2017-04-17 17:19:26	banatbaba@gmail.com	nurse	female	muslim	Weekly	with cotton buds	No			Yes	Cotton buds	abnormalear sound	Yes	Nothing	No	no	No					visit doctor	Maybe	nothing	No
2017-04-17 17:30:08	asoo123789@gmail.com	Nursing teacher	female	muslim	Occasinonaly	with cotton buds	No			Yes	Cotton buds	abnormalear sound	Maybe	Nothing	No	no	No					visit doctor	Yes	nothing	No
2017-04-17 21:10:57	shaheenzaib444@gmail.com	nurse	female	muslim	5 times daily	with cotton buds	No			Yes	Cotton buds	nothing	Yes	ear pain	Maybe	no	No					pain killer	No	nasal itching, repeated sneezing	No
2017-04-18 00:32:28	premithagoban@gmail.com	nurse	female	Hindu	Weekly	with cotton buds	No			No			No	Nothing	No	no	Yes	No	traditional expert	Slight bleeding	Yes	visit doctor	No	nothing	No
2017-04-18 12:35:19	bmeafeljoey@gmail.com	nurse	female	muslim	2-3 x daily	with cotton buds	No			No			Yes	decrease hearing	Yes	no	No					visit doctor	Yes	nasal itching, repeated sneezing, watery nasal discharge, eye itching	No
2017-04-18 14:18:31	binimolakm@gmail.com	nurse	female	Christian	Weekly	with cotton buds	No			No			Yes	Nothing	No	no	Yes	No	At home by other person	nothing	Yes	visit doctor	No	nothing	No
2017-04-18 16:23:40	breustaquio1023@gmail.com	nurse	female	Christian	twice a day	with cotton buds	No			No			No	Nothing	No	no	Yes	No	at doctor clinic	none	Yes	visit doctor	No	nothing	No
2017-04-19 19:47:02	Adeel_khalid87@yahoo.com	nurse	female	Christian	Weekly	with cotton buds	No			No			Maybe	Nothing	Maybe	no	Yes	No	at childhood by family	excessive bleeding	Yes	pain killer	Yes	eye itching	No
2017-04-20 16:09:38	reliza_arenas@yahoo.com	nurse	female	Christian	Twice a day morning and night	with cotton buds	No			No			No	Nothing	No	no	Yes	No	at doctor clinic	None	Yes	visit doctor	Yes	nasal itching, repeated sneezing	No
2017-04-22 04:21:32	najwa_harry@yahoo.com	nurse	female	muslim	once a day	with cotton buds	No			Yes	Cotton buds	hearing loss	No	Nothing	Maybe	no	Yes	No	at childhood by family	closure	Yes	visit doctor	No	watery nasal discharge	No
2017-04-26 16:45:07	drhabib.bashir@hotmail.com	doctor	male	muslim	once daily	with cotton buds, with fingers	No			No			No	Nothing	No	no	No					pain killer	Yes	nothing	No
2022-01-05 10:33:06	dr.addashi2008@yahoo.com	doctor	male	muslim	عمري لم أنظف اذني	لا انظف	No			No			No	لا استخدم سماعات بلوتوث	لا استخدمها في الاصل	no	No					pain killer	Maybe	nasal itching, repeated sneezing, watery nasal discharge, eye itching, soft palate itching, frequnt ear itching	No
2022-01-05 10:51:14	musabalsaleh74@gmail.com	doctor	male	muslim	Weekly	with cotton buds	No			No			Yes	decrease hearing	No	Yes	No					visit doctor	Yes	nasal itching, eye itching, soft palate itching	No
2022-01-05 11:00:26	awadallababiker@gmail.com	doctor	male	muslim	Occasinonaly	car keys	No			Yes	visit specialized clinic	hearing loss, abnormalear sound, itchy sensation	No	ear pain	No	no	No					pain killer, visit doctor	Yes	nasal itching, soft palate itching	No
2022-01-05 11:08:25	hharthi@moh.gov.sa	nurse	male	muslim	Occasinonaly	with cotton buds	No			Yes	Cotton buds	hearing loss	Maybe	decrease hearing	Maybe	no	No					ear drops at home	Yes	nasal itching, repeated sneezing, frequnt ear itching	No
2022-01-05 13:38:59	sa7r1409@gmail.com	nurse	female	muslim	Weekly	with cotton buds	No			No			Yes	ear pain	Maybe	no	Yes	No	At home by other person		Yes	pain killer	Yes	nothing	No
2022-01-05 14:13:06	Shaikhmohasina1688@gmail.com	nurse	female	muslim	Weekly	with fingers	No			No			No	Nothing	No	no	Yes	No	traditional expert	infection	Yes	I never had ear pain	Yes	repeated sneezing, watery nasal discharge	No
2022-01-05 14:51:56	manal9rn@gmail.com	nurse	female	muslim	Weekly	with cotton buds	No			Yes	visit specialized clinic	nothing	Yes		No	no	No					pain killer, visit doctor	Yes	nasal itching, repeated sneezing, watery nasal discharge, soft palate itching, frequnt ear itching	No
2022-01-05 16:27:23	dr.ahmadatrash@hotmail.com	doctor	male	muslim	Occasinonaly	with fingers	No			Yes	visit specialized clinic	hearing loss	Maybe	ear pain	No	no	No					pain killer	Maybe	nasal itching, repeated sneezing	No
2022-01-05 17:08:31	shaziaaslam293@hotmail.com	doctor	female	muslim	Weekly	with cotton buds	No			No			No	Nothing	No	no	Yes	No	at childhood by family	No complications	Yes	pain killer	Yes	Skin allergy	No
2022-01-05 23:42:48	ase.abdalla@gmail.com	doctor	male	muslim	Never	Nothing	No			No			Yes	ear pain	No	no	No					Always releived by it self	Yes	repeated sneezing	No
2022-01-06 01:50:20	hassanelarabi55@gmail.com	doctor	male	muslim	Occasinonaly	A tissue peace	No			Yes	olive oil	abnormalear sound	Maybe	abnormal sound in the ear	No	no	No					Parac	Yes	nasal itching, soft palate itching	No
2022-01-06 11:24:19	dralshutry@yahoo.com	doctor	male	muslim	Occasinonaly	with fingers	No			Yes	Use finger nail	Irritations	Yes	Nothing	No	no	No					Nothing	Yes	nasal itching, repeated sneezing, watery nasal discharge, eye itching, soft palate itching, frequnt ear itching	No
2022-01-07 15:43:30	aya_9559@yahoo.com	nurse	female	Christian	Weekly	with cotton buds	No			No			Yes	decrease hearing	Maybe	no	Yes	No	at childhood by family	No	Yes	None	No	repeated sneezing	No
2022-02-07 17:50:31	NUH_CME2017@yahoo.com	doctor	female	muslim	Weekly	with cotton buds	No			No			Yes	Nothing	No	no	Yes	No	at doctor clinic	excessive skin formation	Yes	visit pharmacy	No	nothing	No
2022-02-07 17:54:15	ameertalahsas24@yahoo.com	doctor	female	muslim	Weekly	with cotton buds	No			No			Yes	Nothing	No	no	No					visit pharmacy	No	nothing	No
2022-02-07 18:12:20	sajilababu1983@gmail.com	nurse	female	Christian	Weekly	with cotton buds	No			No			No	Nothing	No	no	No					No ear pain	No	nothing	No
2022-02-07 18:18:39	sy.kanang24@gmail.com	medical secretary	female	muslim	Weekly	with cotton buds	No			No			Yes	Nothing	No	no	Yes	No	At home by other person	nothing	Yes	visit pharmacy	No	nothing	No
2022-02-07 18:26:00	mahabilal81981@gmail.com	doctor	female	muslim	Weekly	with cotton buds	No			No			No	Nothing	No	no	Yes	No	Personally	Nothing	Yes	visit pharmacy	No	nothing	No
2022-02-07 18:37:08	bing_lazaro@yahoo.com	technician	female	Christian	everyday	with cotton buds	No			No			Yes	Nothing	Maybe	no	Yes	No	At home by other person	none	Yes	visit doctor	No	nothing	No
2022-02-07 18:37:37	gezeljohn5@gmail.com	nurse	female	Christian	Weekly	with cotton buds	No			No			No	Nothing	No	no	Yes	No	Personally	Nothing	Yes	visit pharmacy	No	nothing	No
2022-02-07 18:43:46	encarnacioncharie@gmail.com	nurse	female	Christian	Weekly	with cotton buds	No			No			Yes	Nothing	No	no	Yes	No	at childhood by family	Nothing	Yes	visit doctor	No	nasal itching	No
2022-02-07 18:44:08	rabago.jessa@yahoo.com	nurse	female	Christian	Once daily	with cotton buds	No			No			Yes	Nothing	No	no	Yes	No	at childhood by family	Nothing, only pain	Yes	visit doctor	No	nothing	No
2022-02-07 18:44:14	ennaoje@outlook.com	nurse	female	Christian	Daily	with cotton buds	No			Yes	Cotton buds	nothing	Yes	Nothing	No	no	Yes	No	At home by other person	No	Yes	visit doctor	No	nothing	No
2022-02-07 18:45:18	lingabdul91@gmail.com	technician	female	muslim	Weekly	with cotton buds	No			No			Yes	Nothing	No	no	Yes	No	at childhood by family	closure	Yes	pain killer	Yes	nasal itching, repeated sneezing, watery nasal discharge, eye itching, frequnt ear itching	No
2022-02-07 18:53:53	saalwsaby@nu.edu.sa	nurse	male	muslim	Occasinonaly	with cotton buds, with fingers	No			Yes	Cotton buds	Sense of foreign body in ear	No			no	No					pain killer	No	nothing	No
2022-02-07 18:57:06	lilibethcardines@yahoo.com	nurse	female	Christian	Once daily	with cotton buds	No			No			No	Nothing	No	no	Yes	No	At home by other person	None	Yes	Not yet experience	Yes	watery nasal discharge	No
2022-02-07 19:07:44	genevirquen16@gmail.com	nurse	female	Christian	every other day	tiny scooper	No			No			Yes	Nothing	No	no	Yes	No	at doctor clinic	mild pain only	Yes	pain killer	Yes	nasal itching, repeated sneezing, watery nasal discharge	No
2022-02-07 19:22:28	mony7653@gmail.com	nurse	female	muslim	5 times daily	with cotton buds	Yes	External auditory canal abrasion	visit specialized clinic	No			Maybe	ear pain	Maybe	no	Yes	No	at doctor clinic	infection	Yes	visit doctor	Yes	frequnt ear itching	Yes	dizzness	visit physician	gentamycin
2022-02-07 20:06:07	ayawereda@gmail.com	doctor	female	muslim	Weekly	with cotton buds	No			No			No	ear pain	Maybe	no	No					visit doctor	Maybe	nasal itching, repeated sneezing, watery nasal discharge, frequnt ear itching	No
2022-02-07 20:14:53	vineethasumesh2010@gmail.com	nurse	female	Hindu	Occasinonaly	with cotton buds	No			No			Yes	Nothing	No	no	Yes	No	at childhood by family	closure	Yes	visit doctor	No	nothing	No
2022-02-07 20:19:17	aniqshaaz@gmail.com	Pharmacist	male	muslim	Occasinonaly	with cotton buds	No			No			No	Nothing	No	no	No					visit doctor	No	nothing	No
2022-02-07 20:24:45	wanosa344@gmail.com	doctor	female	muslim	Weekly	with cotton buds	No			Yes	Cotton buds	nothing	Yes	decrease hearing	Yes	no	Yes	No	at childhood by family		Yes	pain killer	Yes	watery nasal discharge	No
2022-02-07 20:29:25	drseham2015@gmail.com	doctor	female	muslim	Occasinonaly	with cotton buds	No			No			Maybe	abnormal sound in the ear	No	no	Yes	No	at childhood by family		Yes	Nothing	No	nothing	No
2022-02-07 20:29:41	ghadora.808@gmail.com	doctor	female	muslim	Weekly	with cotton buds	No			No			No	Nothing	No	no	Yes	No	at childhood by family	No thing	Yes	visit doctor	No	nothing	No
2022-02-07 20:32:37	daisylibin999@gmail.com	nurse	female	Christian	Occasinonaly	with cotton buds	No			No			Yes	Nothing	Maybe	no	Yes	No	at doctor clinic		Yes	visit doctor	No	repeated sneezing	No
2022-02-07 20:41:44	meme3324@hotmail.com	nurse	female	muslim	Weekly	with cotton buds	No			No			No	Nothing	No	no	No					ear drops at home	No	nothing	No
2022-02-07 20:54:47	fhhamed@nu.edu.sa	doctor	female	muslim	5 times daily	with fingers	No			No			Maybe	abnormal sound in the ear	No	no	Yes	No	Personally	No complications	Yes	No need for pain killer	Maybe	nothing	No
2022-02-07 21:00:28	zabinaangelinjimeno@yahoo.com	nurse	female	Christian	once or twice daily	with cotton buds	No			Yes	Cotton buds	nothing	Yes	Nothing	No	no	Yes	No	At home by other person	paun on the site for 2 days	Yes	pain killer	No	nothing	No
2022-02-07 21:30:00	randa1372007@gmail.com	doctor	female	muslim	Occasinonaly	with cotton buds	No			No			No	Nothing	No	no	Yes	No	traditional expert	No complication	Yes	pain killer, visit doctor	Yes	nasal itching, repeated sneezing, watery nasal discharge, eye itching	No
2022-02-07 21:32:45	khlood.mehdar03@gmail.com	nurse	female	muslim	Occasinonaly	with cotton buds	No			No			No	Nothing			Yes					pain killer	No	eye itching	No
2022-02-07 21:32:57	fathsaed@gmail.com	doctor	male	muslim	Occasinonaly	with cotton buds	No			No			No	Nothing	Yes	no	No					Clean it	Yes	nothing	No
2022-02-07 21:40:32	agaj3@hotmail.com	doctor	female	muslim	Weekly	with cotton buds	No			No			No	Nothing	No	no	Yes	No	at childhood by family		Yes	visit doctor	No	watery nasal discharge	No
2022-02-07 21:41:44	ramiyamol.rajan@gmail.com	nurse	female	Hindu	Occasinonaly	with cotton buds	No			Yes	Cotton buds	nothing	Maybe	Nothing	No	no	Yes	No	at doctor clinic	Nothing	Yes	Still no	No	nothing	No
2022-02-07 21:47:51	nogakhalil2002@gmail.com	doctor	female	muslim	Occasinonaly	with cotton buds	Yes	External auditory canal abrasion	improve spontaneously	Yes	visit specialized clinic	abnormalear sound	Maybe	ear pain	No	no	Yes	No	at doctor clinic	Nothing	Yes	visit doctor	Yes	nasal itching, repeated sneezing, watery nasal discharge, eye itching, soft palate itching, frequnt ear itching	No
2022-02-07 22:13:56	jfernandezguiang@gmail.com	technician	male	Christian	Once a day	with cotton buds	No			Sometimes	Ear curette	nothing	Yes	Nothing	Yes	no	No					pain killer	No	nothing	No
2022-02-07 22:27:36	Dr.naif512@outlook.com	doctor	male	muslim	Weekly	with cotton buds	No			No			Maybe	Nothing	Yes	no	No					visit doctor	No	nasal itching, repeated sneezing, watery nasal discharge, frequnt ear itching	No
2022-02-07 22:31:23	mwfha86@gmail.com	technician	male	muslim	More than 5 times daily	with cotton buds, with fingers	No			Yes	Cotton buds	abnormalear sound	Yes	decrease hearing	Yes	Yes	No					visit doctor	No	frequnt ear itching	No
2022-02-07 22:34:59	mayasadammaj@gmail.com	doctor	female	muslim	Occasinonaly	with cotton buds	No			Yes	Cotton buds	abnormalear sound	No	Dont use	Dont use it	Dont use it	Yes	No	at childhood by family	None	No	pain killer	No	nasal itching, watery nasal discharge	No
2022-02-07 22:36:30	hamza555nageeb@gmail.com	nurse	female	muslim	Occasinonaly	with cotton buds	Yes	foreign body impaction	visit specialized clinic	Yes	Cotton buds	nothing	Yes	Nothing	No	Yes	Yes	Yes	at doctor clinic	infection	Yes	visit doctor	No	nasal itching, eye itching	No
2022-02-07 22:52:08	umaira7259@gmail.com	Secretary	female	muslim	Weekly	with cotton buds	No			No			Maybe	ear pain	Maybe	no	No					visit doctor	Yes	repeated sneezing	No
2022-02-07 22:57:12	hakeeemsaeeed@gmail.com	doctor	male	muslim	Occasinonaly	with cotton buds	No			Yes	Cotton buds	nothing	Maybe	Nothing	Maybe	no	No					ear drops at home	No	eye itching, soft palate itching	No
2022-02-07 23:03:10	amelbashir@ni.edu.sa	doctor	male	muslim	5 times daily	Water	No			No			Yes	abnormal sound in the ear	No	no	No					pain killer	No	Nasal block	No
2022-02-07 23:24:41	musab.sadaan@gmail.com	technician	male	muslim	Weekly	with cotton buds	No			Yes	Cotton buds	nothing	Yes	Nothing	Maybe	Yes	No					visit pharmacy	Yes	nothing	No
2022-02-07 23:24:41	eng.Mohamed.werk@gmail.com	Engineering	male	muslim	5 times daily, Occasinonaly	with cotton buds	No			No			Yes	Nothing	No	no	No					pain killer	No	nothing	No
2022-02-07 23:28:02	heaibrahim@nu.edu.sa	nurse	female	muslim	Weekly	with cotton buds	No			Yes	Cotton buds, visit specialized clinic	nothing	Maybe	abnormal sound in the ear	Yes	Yes	No					visit doctor	Yes	nasal itching, repeated sneezing, watery nasal discharge, eye itching	No
2022-02-07 23:44:43	faizmahboob@yahoo.com	doctor	male	muslim	5 times daily	with cotton buds, with fingers, pens cover	No			No			Maybe	Nothing	No	no	No					pain killer, visit doctor	Maybe	nothing	No
2022-02-07 23:47:36	semilunar0357@gmail.com	doctor	male	muslim	Occasinonaly	with fingers	No			No			Yes	abnormal sound in the ear	Yes	no	No					pain killer	No	watery nasal discharge, eye itching	No
2022-02-07 23:51:04	nifemohammed163@gmail.com	doctor	male	muslim	Occasinonaly	Ear cleaner	No			No			Yes	Nothing	No	no	No					visit pharmacy	No	nothing	No
2022-02-07 23:52:46	mshoaibunique@gmail.com	technician	male	muslim	Occasinonaly	with cotton buds	No			Yes	Visit Emergency Doctor	Closed	Yes	Nothing	No	no	No					visit doctor	Yes	nothing	No
2022-02-08 01:11:22	sanaelfaky@hotmail.com	doctor	female	muslim	5 times daily	with fingers	No			No			No	ear pain	Maybe	no	No					pain killer	Yes	eye itching	No
2022-02-08 01:35:51	yhabdulla@nu.edu.sa	nurse	male	muslim	5 times daily	with cotton buds	Yes	External auditory canal abrasion	improve spontaneously, visit pharmacy	Yes	Cotton buds	nothing	No	Nothing	No	no	No					olive oil	No	nothing	No
2022-02-08 02:12:12	almhboub99@gmail.com	doctor	male	muslim	Weekly	with cotton buds, car keys	No			No			No	Nothing	No	no	No					Nothing	Yes	nothing	No
2022-02-08 02:19:58	Tasabeeh.ismail89@gmail.com	doctor	female	muslim	5 times daily	with cotton buds, with fingers	Yes	External auditory canal abrasion	improve spontaneously	No			Yes	ear pain	No	no	Yes	Yes	at doctor clinic	closure	Yes	Do nothing or have antihistamins cause i have allergy that cause me ear pain	No	nasal itching, repeated sneezing, watery nasal discharge, eye itching, soft palate itching, frequnt ear itching	No
2022-02-08 03:47:18	khatcalortiz@gmail.com	nurse	female	Christian	Every day	with cotton buds	No			No			No	ear pain	No	no	Yes	No	Not using ear piercings	None	No	pain killer	Yes	nasal itching, repeated sneezing, watery nasal discharge, eye itching	No
2022-02-08 09:36:19	Ibra.Sa.zmanan@gmail.com	Pharmacy	male	muslim	Weekly	with cotton buds	No			No			No	Nothing	No	no	No					visit doctor	No	nothing	No
2022-02-08 09:37:03	ahmd2666@yahoo.com	doctor	male	muslim	Occasinonaly	with cotton buds, with fingers	No			Yes	Cotton buds	Itching	Yes	ear pain	Maybe	no	No					visit doctor	No	nasal itching, watery nasal discharge, eye itching	No
2022-02-08 10:46:33	nahedawwad20182018@gmail.com	Medical secretary	female	muslim	Weekly	with cotton buds	No			No			No	Nothing	No	no	Yes	No	at doctor clinic	Nothing	Yes	visit doctor	No	nothing	No
2022-02-08 11:00:02	alza0002@gmail.com	doctor	male	muslim	Everyday once	with cotton buds	No			Yes	Syring and warm water	nothing	No	ear pain	Maybe	no	No					visit pharmacy	Yes	nasal itching, repeated sneezing, watery nasal discharge, eye itching, soft palate itching, frequnt ear itching	No
2022-02-08 11:13:21	mnar0303@gmail.com	Medical secretary	female	muslim	Occasinonaly	with cotton buds	No			No			No	Nothing	No	no	Yes	No	at doctor clinic	Nothing	Yes	visit doctor	No	nothing	No
2022-02-08 11:23:23	libi.vrghs@gmail.com	nurse	female	Christian	Occasinonaly	with cotton buds	No			No			Yes	Nothing	No	no	Yes	No	at childhood by family	Nothin	Yes	visit doctor	Yes	frequnt ear itching	No
2022-02-08 11:24:40	aryarajesh2021@gmail.com	nurse	female	Hindu	Occasinonaly	with cotton buds	No			No			Yes	Nothing	No	no	Yes	No	Personally	infection	Yes	visit doctor	Maybe	nasal itching, watery nasal discharge, eye itching	No
2022-02-08 11:31:29	jyothipandaranilath@gmail.com	nurse	female	Hindu	Every day afterbathing	with cotton buds	No			No			Maybe		No		Yes	No	at childhood by family		Yes	visit doctor	No	nothing	No
2022-02-08 11:34:57	khaleda78.sa@gmail.com	Intern	male	muslim	1-2 times daily	with cotton buds	No			Yes	Cotton buds	nothing	Yes	Nothing	Maybe	no	No					visit doctor	No	nasal itching, repeated sneezing, soft palate itching	No
2022-02-08 11:39:09	lindarenju007@gmail.com	nurse	female	Christian	Occasinonaly	with cotton buds	No			Yes	Cotton buds	nothing	Maybe	Nothing	Yes	no	No					visit doctor	No	nothing	No
2022-02-08 11:48:11	jincybino85@gmail.com	nurse	female	Christian	Occasinonaly	with cotton buds	No			No			Yes	ear pain	Maybe	no	No					pain killer	Maybe	nothing	No
2022-02-08 11:53:13	soumyajijan@gmail.com	nurse	female	Christian	Occasinonaly	with cotton buds	No			Yes	Cotton buds	nothing	Yes	Nothing	No	no	Yes	No	at childhood by family	Pain	Yes	visit doctor	Yes	nothing	No
2022-02-08 11:54:24	peeturita2011@gmail.com	nurse	female	Hindu	Weekly	with cotton buds	No			No			Maybe	abnormal sound in the ear	Maybe	no	Yes	No	at doctor clinic		Yes	No ear pain	No	nothing	No
2022-02-08 12:05:05	it.saidsaid@gmail.com	Computer Engineer	male	muslim	More than 5 times daily	with fingers	No			No			No	Nothing	No	no	No					visit doctor	Yes	eye itching	No
2022-02-08 12:44:31	fofxll66@gmail.com	nurse	female	muslim	Weekly	with cotton buds	No			No			No	Nothing	No	no	No					visit doctor	No	nothing	No
2022-02-08 12:47:02	najool1457@hotmail.com	nurse	female	muslim	Occasinonaly	with cotton buds	No			No			No	Nothing	No	no	Yes	No	at doctor clinic	Nothing	Yes	visit doctor	No	nothing	No
2022-02-08 12:50:02	batoo.sa@gmail.com	nurse	female	muslim	Occasinonaly	with cotton buds	No			No			No	Nothing	No	no	Yes	No	at doctor clinic	Nothing	Yes	visit doctor	No	nothing	No
2022-02-08 12:52:14	jo00oj0501@gmail.com	nurse	female	muslim	5 times daily	with cotton buds	No			No			No	Nothing	No	no	Yes	No	at doctor clinic	None	Yes	visit pharmacy	No	nothing	No
2022-02-08 12:57:58	dlal111405@gmail.com	Medical secretary	female	muslim	Weekly	with cotton buds	No			No			No	Nothing	No	no	Yes	No	at doctor clinic	No	No	visit pharmacy	No	nothing	No
2022-02-08 13:01:14	sedah2017@gmail.com	nurse	female	muslim	Weekly	with cotton buds	No			No			No	Nothing	No	no	No					visit doctor	No	nothing	No
2022-02-08 13:23:50	abotameem.am@gmail.com	doctor	male	muslim	Weekly	with cotton buds	No			No			No	Nothing	No	no	No					visit pharmacy	No	nothing	No
2022-02-08 13:38:25	betalshafee@hotmail.com	doctor	female	muslim	More than 5 times daily	with cotton buds, With water during Wodow	No			Yes	visit specialized clinic	Pain	No	Nothing	No	no	Yes	No	at childhood by family	Nothing	Yes	pain killer	No	repeated sneezing, watery nasal discharge, eye itching, soft palate itching	No
2022-02-08 13:43:46	sksoumya22@gmail.com	nurse	female	Hindu	Weekly	Oil with one piece cloth	No			No			Maybe	Nothing	No	no	Yes	No	at childhood by family	Pain	Yes	visit doctor	No	nothing	No
2022-02-08 13:51:54	3shg3003@gmail.com	nurse	female	muslim	More than 5 times daily	with cotton buds, And with water or oil	No			No			No	Nothing	No	no	Yes	No	Personally	No	No	pain killer	No	nothing	No
2022-02-08 14:02:31	smohammedashique@gmail.com	Pharmacist	male	muslim	Occasinonaly	with cotton buds	No			Yes	visit specialized clinic	abnormalear sound	Yes	Nothing	Yes	Yes	No					visit doctor	No	nasal itching, eye itching, soft palate itching	No
2022-02-08 14:15:25	sahooor409@gmail.com	doctor	female	muslim	5 times daily	with cotton buds	No			No			Yes	ear pain	Yes	Yes	Yes	No	at childhood by family	closure	Yes	pain killer	Yes	nasal itching	No
2022-02-08 14:31:11	reem.hassanelbashir@gmail.com	Quality officer	female	muslim	4 times weekly	with cotton buds	No			No			Maybe	Nothing	Maybe	no	Yes	No	at doctor clinic	excessive bleeding	Yes	pain killer	Yes	nothing	No
2022-02-08 14:37:08	Samayel92@hotmail.com	technician	female	muslim	5 times daily	with fingers	No			No			Yes	decrease hearing	Maybe	no	No					visit doctor	No	nasal itching, repeated sneezing, watery nasal discharge, eye itching	No
2022-02-08 14:55:12	Sreelatharenju@gmail.com	nurse	female	Hindu	Occasinonaly	with cotton buds	No			No			Yes	Nothing	Yes	no	Yes	Yes	At home by other person	excessive skin formation	Yes	visit doctor	No	nothing	No
2022-02-08 15:25:24	ms.ooo959@gmail.com	doctor	male	muslim	5 times daily	with fingers, With fingers during ablution for praying	No			Yes	Cotton buds, visit specialized clinic, olive oil	Pain	Yes	Nothing	Maybe	no	No					visit doctor	No	watery nasal discharge, eye itching, frequnt ear itching	No
2022-02-08 15:38:02	Ggguio@gmail.com	doctor	female	muslim	Weekly	with cotton buds, with fingers, pens cover	Yes	tympanic membrane perforation	improve spontaneously	Yes	Cotton buds	Itching	Yes	Nothing	Yes	no	Yes	No	At home by other person	closure	Maybe	visit doctor, ear drops at home	No	soft palate itching, frequnt ear itching	No
2022-02-08 15:40:53	rawabiy1997@gmail.com	doctor	female	muslim	Weekly, Occasinonaly	with cotton buds, with fingers, car keys, pens cover	Yes	tympanic membrane perforation	visit specialized clinic	Yes	visit specialized clinic	abnormalear sound	Yes	ear pain	Yes	Yes	Yes	Yes	At home by other person	closure	No	pain killer	No	nasal itching	Yes	ear fullness	خ
2022-02-08 15:44:34	mervat.bedair2@gmail.com	Pharmacist	female	muslim	Occasinonaly	with cotton buds	No			No			Yes	Nothing	No	no	No					pain killer	Maybe	nasal itching, repeated sneezing, watery nasal discharge	No
2022-02-08 15:47:30	eqqs@hotmail.com	doctor	male	muslim	Occasinonaly	with cotton buds, with fingers	No			Yes	visit specialized clinic	hearing loss	Yes	ear pain	Yes	Yes	No					ear drops at home	Yes	eye itching, nothing	No
2022-02-08 15:47:52	ataghreed2@gmail.com	doctor	female	muslim	Weekly	with cotton buds	No			No			No	Nothing	No	no	Yes	No	at childhood by family	closure	Yes	pain killer, visit doctor	No	nasal itching, repeated sneezing, watery nasal discharge, eye itching	No
2022-02-08 15:51:06	aahh80886@gmail.com	doctor	male	muslim	Weekly	with cotton buds	No			Yes	Cotton buds	nothing	Yes	ear pain	Yes	Yes	Yes	Yes	Personally	infection	Yes	pain killer, visit doctor	No	nasal itching	No
2022-02-08 15:57:39	Hajar3517@gmail.com	doctor	female	muslim	Occasinonaly	Tissues	Yes	Pain	improve spontaneously	No			Yes	ear pain	Yes	no	Yes	No	traditional expert	Nothing	Maybe	pain killer	Maybe	frequnt ear itching	No
2022-02-08 16:03:29	aileen@naturalmedsinc.com	nurse	female	Christian	Occasinonaly	tiny scooper	No			No			No	Nothing	No	no	Yes	No	at doctor clinic	None	Yes	pain killer	No	nothing	Yes	ear fullness	valsalva manuver	Candibec
2022-02-08 16:06:08	thaseenkazi@gmail.com	doctor	female	muslim	Occasinonaly	with cotton buds	No			Yes	Cotton buds	nothing	No	ear pain	No	no	Yes	No	traditional expert	No complain	Yes	ear drops at home	No	nothing	No
2022-02-08 16:08:40	amal_1375@icloud.com	doctor	female	muslim	Occasinonaly	with cotton buds	No			Yes	Cotton buds	nothing	Yes	ear pain	Yes	no	Yes	No	at doctor clinic		Yes	Nothing	No	nothing	No
2022-02-08 16:10:32	alsarhanrm@gmail.com	technician	female	muslim	5 times daily	with cotton buds	No			No			Yes	Nothing	No	no	Yes	No	at childhood by family		Maybe	visit doctor	Maybe	repeated sneezing	No
2022-02-08 17:10:31	dr.abuwaleed3730@hotmail.com	doctor	male	muslim	Weekly	with fingers	Yes	External auditory canal abrasion	improve spontaneously	Yes	Cotton buds	abnormalear sound	No	ear pain	No	no	No					pain killer	No	nothing	No
2022-02-08 17:16:06	431831204@nu.sa.com	doctor	female	muslim	Weekly	with cotton buds	No			No			Yes	ear pain	Yes	no	No					pain killer	Maybe	watery nasal discharge, frequnt ear itching	No
2022-02-08 17:22:10	shooq1415@hotmail.com	doctor	female	muslim	Weekly	with cotton buds	No			No			Yes	Nothing	No	no	No					pain killer, visit doctor	No	nothing	No
2022-02-08 17:23:20	naushad_alam52@yahoo.com	doctor	male	muslim	Weekly	with cotton buds	No			No			Yes	ear pain	Yes	no	No					visit doctor	No	nothing	No
2022-02-08 17:38:43	ms.rwrw55@gmail.com	technician	female	muslim	Occasinonaly	with cotton buds	No			No			No	Nothing	No	no	No					pain killer	No	nothing	No
2022-02-08 18:08:31	mariajoy5053@gmail.com	nurse	female	Christian	5 times daily	with cotton buds	No			Yes	Cotton buds	nothing	Yes	Nothing	No	no	Yes	No	Personally	infection	Yes	visit doctor	No	frequnt ear itching	No
2022-02-08 18:18:33	mirro571991@gmail.com	doctor	male	muslim	5 times daily	with fingers	No			No			No	Nothing	No	no	No					visit doctor	No	nothing	No
2022-02-08 18:20:09	amlosman28@yahoo.com	doctor	female	muslim	Daily	with fingers	No			Yes	Nothing	nothing	Yes	Nothing	Yes	no	Yes	No	at doctor clinic	Nothing	Yes	pain killer	Maybe	nasal itching, soft palate itching	No
2022-02-08 18:20:54	nnsr@live.com	doctor	female	muslim	5 times daily	with fingers	No			Yes	Cotton buds	nothing	Maybe	ear pain	Maybe	no	Yes	No	at childhood by family	closure	No	visit doctor	Maybe	watery nasal discharge	No
2022-02-08 18:39:25	mmnc651@gmail.com	nurse	female	muslim	5 times daily	with cotton buds	No			No			Maybe	ear pain	No	no	Yes	No	at childhood by family	Inflammation	Yes	visit doctor	Maybe	nothing	No
2022-02-08 18:49:22	almetrek421@gmail.com	doctor	male	muslim	5 times daily	with fingers	No			Yes	Cotton buds, visit specialized clinic	nothing	Maybe	ear pain	Yes	no	No					pain killer	No	nasal itching, repeated sneezing, watery nasal discharge, frequnt ear itching	No
2022-02-08 19:07:53	samiaabdelrahman8@gmail.com	nurse	female	muslim	Weekly	with cotton buds, with fingers	No			Yes	visit specialized clinic	abnormalear sound	No	abnormal sound in the ear	No	no	Yes	No	at childhood by family	infection	Maybe	ear drops at home	Maybe	nasal itching, repeated sneezing, soft palate itching	No
2022-02-08 19:31:24	draliaaashour3185@gmail.com	doctor	female	muslim	Not clean	By ENT doctor	No			Yes	visit specialized clinic	abnormalear sound	No	abnormal sound in the ear	Maybe	Yes	Yes	No	No	No	Yes	visit doctor	Yes	nasal itching	No
2022-02-08 19:32:28	binjususancherian@gmail.com	nurse	female	Christian	Occasinonaly	Hair pin	No			No			Maybe	Nothing	Yes	no	Yes	No	at childhood by family	infection	Maybe	visit doctor	No	nasal itching	No
2022-02-08 19:53:03	dreisaa@gmail.com	doctor	male	muslim	Weekly	with cotton buds, with fingers, tip of eye glass	No			No			Yes	Nothing	Maybe	no	No					pain killer	Yes	watery nasal discharge, frequnt ear itching	No
2022-02-08 20:14:43	remo.anan@yahoo.com	doctor	female	muslim	5 times daily	with cotton buds	No			Yes	visit specialized clinic	abnormalear sound	Maybe	Nothing	No	no	Yes	No	at childhood by family		Yes	visit doctor, olive oil, ear drops at home	Yes	nasal itching, watery nasal discharge	No
2022-02-08 20:41:14	sh-oog35@hotmail.com	Pharmacist	female	muslim	5 times daily	with cotton buds, with fingers	No			No			Yes	Nothing	Yes	no	No					visit doctor	No	nothing	No
2022-02-08 20:46:11	dr.nadia1970@gmail.com	doctor	female	muslim	5 times daily	with cotton buds	No			No			No	Nothing	No	no	No					visit doctor	No	nasal itching	No
2022-02-08 21:04:16	mayamaheswaran251@gmail.com	nurse	female	Hindu	Occasinonaly	with cotton buds	No			No			Yes	Nothing	No		Yes	No	at childhood by family	Pain	Yes	visit doctor	Yes	nothing	No
2022-02-08 21:06:11	karim.a.seddik86@gmail.com	doctor	male	muslim	5 times daily	with fingers	No			Yes	Cotton buds, Use ttt REMOWAX	abnormalear sound	No	Nothing	Maybe	no	No					ear drops at home	No	nothing	No
2022-02-08 21:14:04	waleedgamie2013@gmail.com	doctor	male	muslim	Occasinonaly	with fingers	No			Yes	water	nothing	Yes	Nothing	No	no	No					pain killer	No	nothing	No
2022-02-08 21:19:28	animol.kuriakose.m@gmail.com	nurse	female	Christian	Occasinonaly	with fingers	No			Yes	visit specialized clinic	abnormalear sound	Yes	Nothing	Maybe	no	Yes	No	at childhood by family	closure	Yes	visit doctor	No	nothing	No
2022-02-08 22:02:39	haas_123@windowslive.com	doctor	male	muslim	Weekly	with cotton buds	No			No			Yes	ear pain	Maybe	no	No					pain killer	Yes	repeated sneezing, watery nasal discharge, eye itching	No
2022-02-08 22:59:36	fff13790@gmail.com	Medical student	female	muslim	Occasinonaly	with cotton buds	No			Yes	Cotton buds	nothing	Maybe	ear pain	Maybe	no	Yes	No	at childhood by family	Nothing	Yes	Nothing	Maybe	nasal itching, repeated sneezing, eye itching	No
2022-02-08 23:08:02	zahraehab87@gmail.com	doctor	female	muslim	Occasinonaly	with cotton buds	No			Yes	visit specialized clinic	hearing loss	Maybe	Nothing	No	no	Yes	No	at childhood by family		Yes	visit doctor	Yes	repeated sneezing, soft palate itching	No
2022-02-09 00:14:04	ginukollakunnel@gmail.com	nurse	female	Christian	Weekly	with cotton buds	No			No			No	Nothing	Maybe	no	Yes	No	traditional expert	excessive skin formation	Yes	visit doctor	Yes	watery nasal discharge	No
2022-02-09 12:27:31	roshnaajith@yahoo.com	technician	female	Christian	5 times daily	with cotton buds	No			No			Yes	Nothing	Maybe	no	Yes	No	at childhood by family		Yes	I never had ear pain	No	repeated sneezing	No
2022-02-12 12:40:23	zh.sh.55@hotmail.com	doctor	female	muslim	Occasinonaly	with cotton buds	No			Yes	Cotton buds	nothing	Yes	ear pain	Maybe	no	Yes	No	at childhood by family	Nothing	Yes	ear drops at home	Yes	nasal itching, soft palate itching	No

## Sheet: Analysis - A1
FILTERS		Your specialty?				Gender				Religion?				How frequent do you clean your ears?				How did you clean your ears usually?				Did you ever injure your ears during cleaning?				what was the type of injury to ear?				what did you do to treat this injury?				Did you ever experience wax accumulation at any time?				what did you do to remove it?				what was the complaint ?				Did you use mobile headphones usually ?
		Responses	Count	Percentage		Responses	Count	Percentage		Responses	Count	Percentage		Responses	Count	Percentage		Responses	Count	Percentage		Responses	Count	Percentage		Responses	Count	Percentage		Responses	Count	Percentage		Responses	Count	Percentage		Responses	Count	Percentage		Responses	Count	Percentage		Responses	Count	Percentage
		Doctor	98	0.4689		Female	127	0.607656		Muslim	160	0.76555		Weekly	67	0.320574		with cotton buds	158	0.663866		Yes	18	0.0861244		External auditory canal abrasion	9	0.5		Improve spontaneously	14	0.736842		Yes	82	0.392344		Cotton buds	53	0.576087		Nothing	40	0.454545		Yes	81	0.38756
		Nurse	76	0.363636		Male	82	0.392344		Christian	34	0.162679		Occasinonaly	67	0.320574		with fingers	49	0.205882		No	191	0.913876		foreign body impaction	3	0.166667		visit specialized clinic	4	0.210526		No	125	0.598086		Visit Specialized Clinic	25	0.271739		Abnormalear sound	21	0.238636		No	76	0.363636
		Technician	14	0.0669856		(blank)		0		Hindu	15	0.0717703		Multiple times a day	53	0.253589		pens cover	6	0.0252101		Grand Total	209	1		wax impaction	2	0.111111		visit pharmacy	1	0.0526316		just a few amount	1	0.00478469		olive oil	3	0.0326087		Hearing loss	13	0.147727		Maybe	52	0.248804
		Pharmacist	5	0.0239234		Grand Total	209	1		(blank)		0		Once a day	13	0.062201		with water or oil	4	0.0168067						tympanic membrane perforation	2	0.111111		Grand Total	19	1		Sometimes	1	0.00478469		Visit pharmacy	2	0.0217391		Irritation & Discomfort	5	0.0568182		Grand Total	209	1
		Medical Secretary	5	0.0239234						Grand Total	209	1		I never clean my ears	5	0.0239234		I don't clean	4	0.0168067						bleeding	1	0.0555556						Grand Total	209	1		Use ttt REMOWAX	1	0.0108696		Itching	4	0.0454545
		Engineer	3	0.0143541										Multiple times a week	4	0.0191388		car keys	4	0.0168067						Pain	1	0.0555556										It came out by it self	1	0.0108696		Pain	3	0.0340909
		Medical Student	2	0.00956938										Grand Total	209	1		tip of eye glass	4	0.0168067						Grand Total	18	1										Nothing	1	0.0108696		Closed	1	0.0113636
		Network Engeneer	1	0.00478469														Tissues	3	0.012605																		Using hands and toothpicks	1	0.0108696		Burning sensation	1	0.0113636
		Quality Officer	1	0.00478469														tiny scooper	2	0.00840336																		water	1	0.0108696		Grand Total	88	1
		Intern	1	0.00478469														Hair pin	1	0.00420168																		Get a dewaxant drugs	1	0.0108696
		اداريه	1	0.00478469														Ear cleaner	1	0.00420168																		Ear curette	1	0.0108696
		Pathology Consultant	1	0.00478469														Cotton tip applicator	1	0.00420168																		Use finger nail	1	0.0108696
		Nursing Teacher	1	0.00478469														By ENT doctor	1	0.00420168																		Syring and warm water	1	0.0108696
		Grand Total	209	1														Grand Total	238	1																		Grand Total	92	1
[truncated: 45 more columns]

## Sheet: Statistical - A2
Gender	Did you ever injure your ears during cleaning?		SUMMARY OUTPUT										Gender	How did you clean your ears usually?		SUMMARY OUTPUT										Religion	How did you clean your ears usually?		SUMMARY OUTPUT										Religion	Did you wear ear rings?		SUMMARY OUTPUT
1	1												1	0												1	0												1	0
1	0		Regression Statistics										1	1		Regression Statistics										1	1		Regression Statistics										1	0		Regression Statistics
1	0		Multiple R	0.0676851									1	1		Multiple R	0.319194									1	1		Multiple R	0.156638									1	0		Multiple R	0.424765
1	0		R Square	0.00458128									1	1		R Square	0.101885									1	1		R Square	0.0245355									1	0		R Square	0.180425
1	0		Adjusted R Square	-0.000227509									1	1		Adjusted R Square	0.0975462									1	1		Adjusted R Square	0.0198231									1	0		Adjusted R Square	0.176466
1	0		Standard Error	0.281253									1	0		Standard Error	0.408998									1	0		Standard Error	0.426247									1	0		Standard Error	0.45295
1	0		Observations	209									1	1		Observations	209									1	1		Observations	209									1	0		Observations	209
1	0												1	0												1	0												1	0
1	0		ANOVA										1	0		ANOVA										1	0		ANOVA										1	0		ANOVA
1	0			df	SS	MS	F	Significance F					1	1			df	SS	MS	F	Significance F					1	1			df	SS	MS	F	Significance F					1	0			df	SS	MS	F	Significance F
1	0		Regression	1	0.0753609	0.0753609	0.952689	0.330175					1	1		Regression	1	3.92818	3.92818	23.4827	2.46901e-06					1	1		Regression	1	0.945968	0.945968	5.2066	0.0235182					1	0		Regression	1	9.3493	9.3493	45.57	1.45454e-10
1	0		Residual	207	16.3744	0.0791034							1	0		Residual	207	34.6268	0.167279							1	0		Residual	207	37.6091	0.181686							1	0		Residual	207	42.4689	0.205164
1	1		Total	208	16.4498								1	0		Total	208	38.555								1	0		Total	208	38.555								1	0		Total	208	51.8182
1	0												1	1												1	1												1	0
0	0			Coefficients	Standard Error	t Stat	P-value	Lower 95%	Upper 95%	Lower 95.0%	Upper 95.0%		0	0			Coefficients	Standard Error	t Stat	P-value	Lower 95%	Upper 95%	Lower 95.0%	Upper 95.0%		1	0			Coefficients	Standard Error	t Stat	P-value	Lower 95%	Upper 95%	Lower 95.0%	Upper 95.0%		1	1			Coefficients	Standard Error	t Stat	P-value	Lower 95%	Upper 95%	Lower 95.0%
1	1		Intercept	0.0708661	0.0249572	2.83951	0.00496891	0.0216633	0.120069	0.0216633	0.120069		1	0		Intercept	0.866142	0.0362927	23.8654	2.39799e-61	0.794591	0.937692	0.794591	0.937692		1	0		Intercept	0.877551	0.0608924	14.4115	4.56999e-33	0.757502	0.9976	0.757502	0.9976		1	0		Intercept	0.836735	0.0647071	12.9311	1.99937e-28	0.709165	0.964304	0.709165
0	0		Gender	0.03889	0.0398439	0.976058	0.330175	-0.0396619	0.117442	-0.0396619	0.117442		0	1		X Variable 1	-0.280776	0.057941	-4.8459	2.46901e-06	-0.395006	-0.166546	-0.395006	-0.166546		0	1		X Variable 1	-0.158801	0.0695947	-2.2818	0.0235182	-0.296006	-0.0215957	-0.296006	-0.0215957		0	1		X Variable 1	-0.499235	0.0739546	-6.75055	1.45454e-10	-0.645036	-0.353434	-0.645036
0	0												0	1												0	1												0	1
1	0		** Male = 1, Female = 0										1	1		** Male = 1, Female = 0										1	1		** Muslim = 1, Others = 0										1	0		** Muslim = 1, Others = 0
1	0		*** Yes = 1, No = 0										1	0		*** with cotton buds = 1, others = 0										1	0		*** with cotton buds = 1, others = 0										1	0		*** Yes = 1, Others = 0
1	1												1	0												1	0												1	0
1	0												1	1												1	1												1	0
1	0												1	1												1	1												1	0
1	0												1	0												1	0												1	0
1	0												1	1												1	1												1	0
0	0												0	0												1	0												1	0
1	1												1	0												1	0												1	0
1	0												1	0												1	0												1	0
1	0												1	1												1	1												1	0
1	0												1	0												1	0												1	0
1	0												1	1												1	1												1	0
1	0												1	1												1	1												1	0
1	0												1	0												1	0												1	0
1	0												1	0												1	0												1	0
1	0												1	1												1	1												1	0
1	1												1	1												1	1												1	0
0	0												0	1												0	1												0	1
1	1												1	0												1	0												1	0
1	0												1	1												1	1												1	0
0	0												0	1												0	1												0	0
1	0												1	1												0	1												0	0
0	0												0	1												0	1												0	1
0	0												0	1												0	1												0	1
1	0												1	0												1	0												1	0
1	0												1	1												1	1												1	0
1	0												1	1												1	1												1	0
1	0												1	0												1	0												1	0
0	0												0	1												1	1												1	0
0	0												0	0												1	0												1	0
0	1												0	1												1	1												1	1
0	0												0	1												0	1												0	1
0	1												0	1												1	1												1	1
0	0												0	1												1	1												1	0
0	0												0	0												0	0												0	0
0	0												0	1												1	1												1	0
0	0												0	1												0	1												0	1
0	0												0	1												0	1												0	1
0	0												0	1												1	1												1	1
0	0												0	1												1	1												1	0
0	0												0	1												1	1												1	1
0	0												0	1												1	1												1	1
0	0												0	1												0	1												0	0
0	0												0	1												1	1												1	0
0	0												0	1												1	1												1	1
0	0												0	1												0	1												0	1
0	0												0	1												1	1												1	0
0	0												0	1												1	1												1	0
0	0												0	1												1	1												1	0
0	0												0	1												0	1												0	1
0	0												0	1												1	1												1	0
0	0												0	1												0	1												0	1
0	0												0	1												0	1												0	1
0	0												0	1												0	1												0	1
0	0												0	1												0	1												0	1
0	0												0	1												1	1												1	1
1	0												1	1												1	1												1	0
1	0												1	0												1	0												1	0
1	0												1	1												1	1												1	0
1	0												1	0												1	0												1	0
1	0												1	1												1	1												1	0
0	0												0	1												1	1												1	1
0	0												0	0												1	0												1	1
0	0												0	1												1	1												1	0
1	0												1	0												1	0												1	0
0	0												0	1												1	1												1	1
1	0												1	0												1	0												1	0
1	0												1	0												1	0												1	0
1	0												1	0												1	0												1	0
0	0												0	1												0	1												0	1
0	0												0	1												1	1												1	1
0	0												0	1												1	1												1	0
0	0												0	1												0	1												0	0
0	0												0	1												1	1												1	1
0	0												0	1												1	1												1	1
0	0												0	1												0	1												0	1
0	0												0	1												0	1												0	1
0	0												0	1												0	1												0	1
0	0												0	1												0	1												0	1
0	0												0	1												0	1												0	1
0	0												0	1												1	1												1	1
1	0												1	1												1	1												1	0
0	0												0	1												0	1												0	1
0	0												0	0												0	0												0	1
0	1												0	1												1	1												1	1
0	0												0	1												1	1												1	0
0	0												0	1												0	1												0	1
1	0												1	1												1	1												1	0
0	0												0	1												1	1												1	1
0	0												0	1												1	1												1	1
0	0												0	1												1	1												1	1
0	0												0	1												0	1												0	1
0	0												0	1												1	1												1	0
0	0												0	0												1	0												1	1
0	0												0	1												0	1												0	1
0	0												0	1												1	1												1	1
0	0												0	1												1	1												1	1
1	0												1	1												1	1												1	0
0	0												0	1												1	1												1	1
0	0												0	1												0	1												0	1
0	1												0	1												1	1												1	1
1	0												1	1												0	1												0	0
1	0												1	1												1	1												1	0
1	0												1	1												1	1												1	0
0	0												0	1												1	1												1	1
0	1												0	1												1	1												1	1
0	0												0	1												1	1												1	0
1	0												1	1												1	1												1	0
1	0												1	0												1	0												1	0
1	0												1	1												1	1												1	0
1	0												1	1												1	1												1	0
0	0												0	1												1	1												1	0
1	0												1	1												1	1												1	0
1	0												1	0												1	0												1	0
1	0												1	0												1	0												1	0
1	0												1	1												1	1												1	0
0	0												0	0												1	0												1	0
1	1												1	1												1	1												1	0
1	0												1	1												1	1												1	0
0	1												0	1												1	1												1	1
0	0												0	1												0	1												0	1
1	0												1	1												1	1												1	0
1	0												1	1												1	1												1	0
0	0												0	1												1	1												1	1
1	0												1	1												1	1												1	0
0	0												0	1												1	1												1	1
0	0												0	1												0	1												0	1
0	0												0	1												0	1												0	1
0	0												0	1												0	1												0	1
1	0												1	1												1	1												1	0
0	0												0	1												0	1												0	0
0	0												0	1												0	1												0	0
0	0												0	1												0	1												0	1
0	0												0	1												0	1												0	1
1	0												1	0												1	0												1	0
0	0												0	1												1	1												1	0
0	0												0	1												1	1												1	1
0	0												0	1												1	1												1	1
0	0												0	1												1	1												1	1
0	0												0	1												1	1												1	1
0	0												0	1												1	1												1	0
1	0												1	1												1	1												1	0
0	0												0	1												1	1												1	1
0	0												0	0												0	0												0	1
0	0												0	1												1	1												1	1
1	0												1	1												1	1												1	0
0	0												0	1												1	1												1	1
0	0												0	1												1	1												1	1
0	0												0	0												1	0												1	0
0	0												0	1												0	1												0	1
1	0												1	0												1	0												1	0
0	1												0	1												1	1												1	1
0	1												0	1												1	1												1	1
0	0												0	1												1	1												1	0
1	0												1	1												1	1												1	0
0	0												0	1												1	1												1	1
1	0												1	1												1	1												1	1
0	1												0	0												1	0												1	1
0	0												0	0												0	0												0	1
0	0												0	1												1	1												1	1
0	0												0	1												1	1												1	1
0	0												0	1												1	1												1	1
1	1												1	0												1	0												1	0
0	0												0	1												1	1												1	0
0	0												0	1												1	1												1	0
1	0												1	1												1	1												1	0
0	0												0	1												1	1												1	0
0	0												0	1												0	1												0	1
1	0												1	0												1	0												1	0
0	0												0	0												1	0												1	1
0	0												0	0												1	0												1	1
0	0												0	1												1	1												1	1
1	0												1	0												1	0												1	0
0	0												0	1												1	1												1	1
0	0												0	0												1	0												1	1
0	0												0	0												0	0												0	1
1	0												1	1												1	1												1	0
0	0												0	1												1	1												1	1
0	0												0	1												1	1												1	0
0	0												0	1												1	1												1	0
0	0												0	1												0	1												0	1
1	0												1	0												1	0												1	0
1	0												1	0												1	0												1	0
0	0												0	0												0	0												0	1
1	0												1	1												1	1												1	0
0	0												0	1												1	1												1	1
0	0												0	1												1	1												1	1
0	0												0	1												0	1												0	1
0	0												0	1												0	1												0	1
0	0												0	1												1	1												1	1
[truncated: 1 more columns]

## Sheet: Qs
Questions
Timestamp
Email Address
your specialty?
Gender
religion?
How frequent do you clean your ears?
How did you clean your ears usually?
Did you ever injure your ears during cleaning?
what was the type of injury to ear?
what did you do to treat this injury?
Did you ever experience wax accumulation at any time?
what did you do to remove it?
what was the complaint ?
Did you use mobile headphones usually ?
Do you feel any of these complaint after using mobile headphones?
Did you connect it to loud sound usually ?
does that symptom ever need medical help ?
Did you wear ear rings?
Did you experience any complication after piercing?
how did you do ear piercing?
What was the complication after piercing ?
Do you clean the site of rings?
if you ever have ear pain what did you do to relief this ear pain ?
Did you experience any ear problem during air travel ?
Do you usually experience any sign or symptom of allergy ?
Have you ever experience ear problem after using any medication ?
what was the compliant ?
How this manifestation was relived ?
what was the medication?

## Sheet: W1
Do you usually experience any sign or symptom of allergy ?	Column1	Column2	Column3	Column4	Column5					Do you usually experience any sign or symptom of allergy ?	Count		if you ever have ear pain what did you do to relief this ear pain ?	Column1	Column2		Row Labels	Count of Column2		if you ever have ear pain what did you do to relief this ear pain ?	Count		what was the complaint ?	Column1	Column2		Row Labels	Count of Column2					what did you do to remove it?	Column2	Column3		Row Labels	Count of Column3					How did you clean your ears usually?	Column1	Column2	Column3		Row Labels	Count of Column3
nasal itching	watery nasal discharge	eye itching					Row Labels	Count of Column5		eye itching	23		Wait to resolve spontaneously				ear drops at home	1		ear drops at home	2		Irritation				itchy sensation	1		abnormalear sound	2		Using hands and toothpicks				Get a dewaxant drugs	1		Use ttt REMOWAX	1		with fingers					pens cover	1
nasal itching							frequnt ear itching	8		frequnt ear itching	17		ear drops at home				visit pharmacy	1		olive oil	2		nothing				(blank)			burning sensation	1		Cotton buds				olive oil	1		visit pharmacy	2		with cotton buds					(blank)
nothing							(blank)			soft palate itching	17		pain killer				(blank)			visit doctor	8						Grand Total	1		itchy sensation	1						(blank)			visit specialized clinic	3		with cotton buds	with fingers	pens cover			Grand Total	1
nothing							Grand Total	8		watery nasal discharge	23		visit doctor				Grand Total	2		visit pharmacy	3																Grand Total	2		Get a dewaxant drugs	1		with cotton buds	with fingers
nasal itching	frequnt ear itching												pain killer										hearing loss										visit specialized clinic							olive oil	1		with cotton buds
watery nasal discharge	soft palate itching												visit doctor																														Never
repeated sneezing													visit doctor										abnormalear sound										Cotton buds										with cotton buds
nothing													pain killer										abnormalear sound										Cotton buds										with fingers
nothing													Consult a colleague by phone																														with fingers
nothing													visit doctor																														with cotton buds
nothing													visit doctor																														with cotton buds
nothing													ear drops at home	visit pharmacy																													tip of eye glass
nasal itching	repeated sneezing	frequnt ear itching											pain killer										hearing loss	abnormalear sound									visit specialized clinic										with fingers	tip of eye glass
soft palate itching													visit doctor																														with cotton buds
soft palate itching													visit doctor																														I only clean ear pinna with water and soap
nasal itching	repeated sneezing	watery nasal discharge	eye itching	soft palate itching	frequnt ear itching								pain killer										Fell uncomfortable										It came out by it self										with fingers
nothing													ear drops at home																														with cotton buds
nasal itching	repeated sneezing	eye itching											No pain until now																														with cotton buds
nothing													ear drops at home	visit pharmacy									nothing										Cotton buds										with cotton buds
repeated sneezing	watery nasal discharge	soft palate itching	frequnt ear itching										olive oil																														Tissues
frequnt ear itching													Nothing										abnormalear sound										visit specialized clinic										with fingers
repeated sneezing													visit doctor																														with cotton buds
nothing													ت																														with cotton buds
nasal itching	watery nasal discharge												visit doctor										hearing loss										visit specialized clinic	visit pharmacy	Get a dewaxant drugs								with fingers
frequnt ear itching													Nothing																														with cotton buds	with fingers
nothing													olive oil										Itching										Cotton buds										pens cover
nasal itching	repeated sneezing	watery nasal discharge	eye itching	soft palate itching	frequnt ear itching								visit doctor																														with fingers
nasal itching	repeated sneezing	watery nasal discharge	soft palate itching										pain killer										hearing loss										visit specialized clinic										None
repeated sneezing													pain killer										nothing										Cotton buds										with cotton buds
nasal itching	eye itching												visit doctor										nothing										Cotton buds										with fingers
nothing													ear drops at home										hearing loss										Cotton buds										with cotton buds	with fingers
eye itching													visit doctor																														with cotton buds
nasal itching	frequnt ear itching												ear drops at home																														car keys
nothing													pain killer										Discomfort										visit specialized clinic										with fingers
eye itching													Not at all										nothing										Cotton buds										with cotton buds	with fingers
nasal itching	repeated sneezing	watery nasal discharge	eye itching	soft palate itching									ear drops at home										Pain										visit specialized clinic	visit pharmacy									with cotton buds	with fingers
nothing													visit doctor										abnormalear sound										Cotton buds										with cotton buds
nothing													visit doctor	olive oil	visit pharmacy																												with fingers
nothing													pain killer																														with cotton buds
repeated sneezing													visit doctor										abnormalear sound										visit specialized clinic										with cotton buds
nasal itching													visit doctor																														with cotton buds
nothing													visit doctor																														with cotton buds
nothing													visit doctor										nothing										Cotton buds										with cotton buds
nasal itching	repeated sneezing	watery nasal discharge	eye itching	soft palate itching	frequnt ear itching								pain killer										nothing										Cotton buds										with fingers
Eczema													pain killer										nothing										Cotton buds										with cotton buds
nasal itching													visit doctor																														with cotton buds
nothing													visit doctor										nothing										Cotton buds										pens cover
nasal itching													olive oil																														with cotton buds
nasal itching													visit pharmacy																														tip of eye glass
nothing													pain killer										nothing										Cotton buds										with cotton buds
nothing													visit doctor																														with cotton buds
nasal itching	watery nasal discharge												pain killer	visit doctor									decrease hearing & ear fullness										olive oil										with cotton buds
nothing													visit doctor																														with cotton buds
nasal itching													Baby oil																														Cotton tip applicator
eye itching													pain killer																														with cotton buds
repeated sneezing													pain killer										nothing										Cotton buds										with cotton buds
nothing													pain killer										nothing										Cotton buds										with cotton buds
nothing													visit doctor																														with cotton buds
nothing													visit doctor																														with cotton buds
nothing													visit doctor																														with cotton buds
nothing													visit doctor																														with cotton buds
nothing													pain killer																														with cotton buds
nothing													visit doctor										nothing										Cotton buds										with cotton buds
nasal itching													visit doctor										hearing loss	burning sensation									Cotton buds										with cotton buds
nothing													visit doctor										nothing										Cotton buds										with cotton buds
nothing													visit doctor										abnormalear sound										Cotton buds										with cotton buds
nothing													visit doctor										abnormalear sound										Cotton buds										with cotton buds
nasal itching	repeated sneezing												pain killer										nothing										Cotton buds										with cotton buds
nothing													visit doctor																														with cotton buds
nasal itching	repeated sneezing	watery nasal discharge	eye itching										visit doctor																														with cotton buds
nothing													visit doctor																														with cotton buds
nothing													visit doctor																														with cotton buds
eye itching													pain killer																														with cotton buds
nasal itching	repeated sneezing												visit doctor																														with cotton buds
watery nasal discharge													visit doctor										hearing loss										Cotton buds										with cotton buds
nothing													pain killer																														with cotton buds	with fingers
nasal itching	repeated sneezing	watery nasal discharge	eye itching	soft palate itching	frequnt ear itching								pain killer																														لا انظف
nasal itching	eye itching	soft palate itching											visit doctor																														with cotton buds
nasal itching	soft palate itching												pain killer	visit doctor									hearing loss	abnormalear sound	itchy sensation								visit specialized clinic										car keys
nasal itching	repeated sneezing	frequnt ear itching											ear drops at home										hearing loss										Cotton buds										with cotton buds
nothing													pain killer																														with cotton buds
repeated sneezing	watery nasal discharge												I never had ear pain																														with fingers
nasal itching	repeated sneezing	watery nasal discharge	soft palate itching	frequnt ear itching									pain killer	visit doctor									nothing										visit specialized clinic										with cotton buds
nasal itching	repeated sneezing												pain killer										hearing loss										visit specialized clinic										with fingers
Skin allergy													pain killer																														with cotton buds
repeated sneezing													Always releived by it self																														Nothing
nasal itching	soft palate itching												Parac										abnormalear sound										olive oil										A tissue peace
nasal itching	repeated sneezing	watery nasal discharge	eye itching	soft palate itching	frequnt ear itching								Nothing										Irritations										Use finger nail										with fingers
repeated sneezing													None																														with cotton buds
nothing													visit pharmacy																														with cotton buds
nothing													visit pharmacy																														with cotton buds
nothing													No ear pain																														with cotton buds
nothing													visit pharmacy																														with cotton buds
nothing													visit pharmacy																														with cotton buds
nothing													visit doctor																														with cotton buds
nothing													visit pharmacy																														with cotton buds
nasal itching													visit doctor																														with cotton buds
nothing													visit doctor																														with cotton buds
nothing													visit doctor										nothing										Cotton buds										with cotton buds
nasal itching	repeated sneezing	watery nasal discharge	eye itching	frequnt ear itching									pain killer																														with cotton buds
nothing													pain killer										Sense of foreign body in ear										Cotton buds										with cotton buds	with fingers
watery nasal discharge													Not yet experience																														with cotton buds
nasal itching	repeated sneezing	watery nasal discharge											pain killer																														tiny scooper
frequnt ear itching													visit doctor																														with cotton buds
nasal itching	repeated sneezing	watery nasal discharge	frequnt ear itching										visit doctor																														with cotton buds
nothing													visit doctor																														with cotton buds
nothing													visit doctor																														with cotton buds
watery nasal discharge													pain killer										nothing										Cotton buds										with cotton buds
nothing													Nothing																														with cotton buds
nothing													visit doctor																														with cotton buds
repeated sneezing													visit doctor																														with cotton buds
nothing													ear drops at home																														with cotton buds
nothing													No need for pain killer																														with fingers
nothing													pain killer										nothing										Cotton buds										with cotton buds
nasal itching	repeated sneezing	watery nasal discharge	eye itching										pain killer	visit doctor																													with cotton buds
eye itching													pain killer																														with cotton buds
nothing													Clean it																														with cotton buds
watery nasal discharge													visit doctor																														with cotton buds
nothing													Still no										nothing										Cotton buds										with cotton buds
nasal itching	repeated sneezing	watery nasal discharge	eye itching	soft palate itching	frequnt ear itching								visit doctor										abnormalear sound										visit specialized clinic										with cotton buds
nothing													pain killer										nothing										Ear curette										with cotton buds
nasal itching	repeated sneezing	watery nasal discharge	frequnt ear itching										visit doctor																														with cotton buds
frequnt ear itching													visit doctor										abnormalear sound										Cotton buds										with cotton buds	with fingers
nasal itching	watery nasal discharge												pain killer										abnormalear sound										Cotton buds										with cotton buds
nasal itching	eye itching												visit doctor										nothing										Cotton buds										with cotton buds
repeated sneezing													visit doctor																														with cotton buds
eye itching	soft palate itching												ear drops at home										nothing										Cotton buds										with cotton buds
Nasal block													pain killer																														Water
nothing													visit pharmacy										nothing										Cotton buds										with cotton buds
nothing													pain killer																														with cotton buds
nasal itching	repeated sneezing	watery nasal discharge	eye itching										visit doctor										nothing										Cotton buds	visit specialized clinic									with cotton buds
nothing													pain killer	visit doctor																													with cotton buds	with fingers	pens cover
watery nasal discharge	eye itching												pain killer																														with fingers
nothing													visit pharmacy																														Ear cleaner
nothing													visit doctor										Closed										Visit Emergency Doctor										with cotton buds
eye itching													pain killer																														with fingers
nothing													olive oil										nothing										Cotton buds										with cotton buds
nothing													Nothing																														with cotton buds	car keys
nasal itching	repeated sneezing	watery nasal discharge	eye itching	soft palate itching	frequnt ear itching								Do nothing or have antihistamins cause i have allergy that cause me ear pain																														with cotton buds	with fingers
nasal itching	repeated sneezing	watery nasal discharge	eye itching										pain killer																														with cotton buds
nothing													visit doctor																														with cotton buds
nasal itching	watery nasal discharge	eye itching											visit doctor										Itching										Cotton buds										with cotton buds	with fingers
nothing													visit doctor																														with cotton buds
nasal itching	repeated sneezing	watery nasal discharge	eye itching	soft palate itching	frequnt ear itching								visit pharmacy										nothing										Syring and warm water										with cotton buds
nothing													visit doctor																														with cotton buds
frequnt ear itching													visit doctor																														with cotton buds
nasal itching	watery nasal discharge	eye itching											visit doctor																														with cotton buds
nothing													visit doctor																														with cotton buds
nasal itching	repeated sneezing	soft palate itching											visit doctor										nothing										Cotton buds										with cotton buds
nothing													visit doctor										nothing										Cotton buds										with cotton buds
nothing													pain killer																														with cotton buds
nothing													visit doctor										nothing										Cotton buds										with cotton buds
nothing													No ear pain																														with cotton buds
eye itching													visit doctor																														with fingers
nothing													visit doctor																														with cotton buds
nothing													visit doctor																														with cotton buds
nothing													visit doctor																														with cotton buds
nothing													visit pharmacy																														with cotton buds
nothing													visit pharmacy																														with cotton buds
nothing													visit doctor																														with cotton buds
nothing													visit pharmacy																														with cotton buds
repeated sneezing	watery nasal discharge	eye itching	soft palate itching										pain killer										Pain										visit specialized clinic										with cotton buds	With water during Wodow
nothing													visit doctor																														Oil with one piece cloth
nothing													pain killer																														with cotton buds	And with water or oil
nasal itching	eye itching	soft palate itching											visit doctor										abnormalear sound										visit specialized clinic										with cotton buds
nasal itching													pain killer																														with cotton buds
nothing													pain killer																														with cotton buds
nasal itching	repeated sneezing	watery nasal discharge	eye itching										visit doctor																														with fingers
nothing													visit doctor																														with cotton buds
watery nasal discharge	eye itching	frequnt ear itching											visit doctor										Pain										Cotton buds	visit specialized clinic	olive oil								with fingers	With fingers during ablution for praying
soft palate itching	frequnt ear itching												visit doctor	ear drops at home									Itching										Cotton buds										with cotton buds	with fingers	pens cover
nasal itching													pain killer										abnormalear sound										visit specialized clinic										with cotton buds	with fingers	car keys	pens cover
nasal itching	repeated sneezing	watery nasal discharge											pain killer																														with cotton buds
eye itching	nothing												ear drops at home										hearing loss										visit specialized clinic										with cotton buds	with fingers
nasal itching	repeated sneezing	watery nasal discharge	eye itching										pain killer	visit doctor																													with cotton buds
nasal itching													pain killer	visit doctor									nothing										Cotton buds										with cotton buds
frequnt ear itching													pain killer																														Tissues
nothing													pain killer																														tiny scooper
nothing													ear drops at home										nothing										Cotton buds										with cotton buds
nothing													Nothing										nothing										Cotton buds										with cotton buds
repeated sneezing													visit doctor																														with cotton buds
nothing													pain killer										abnormalear sound										Cotton buds										with fingers
watery nasal discharge	frequnt ear itching												pain killer																														with cotton buds
nothing													pain killer	visit doctor																													with cotton buds
nothing													visit doctor																														with cotton buds
nothing													pain killer																														with cotton buds
frequnt ear itching													visit doctor										nothing										Cotton buds										with cotton buds
nothing													visit doctor																														with fingers
nasal itching	soft palate itching												pain killer										nothing										Nothing										with fingers
watery nasal discharge													visit doctor										nothing										Cotton buds										with fingers
nothing													visit doctor																														with cotton buds
nasal itching	repeated sneezing	watery nasal discharge	frequnt ear itching										pain killer										nothing										Cotton buds	visit specialized clinic									with fingers
nasal itching	repeated sneezing	soft palate itching											ear drops at home										abnormalear sound										visit specialized clinic										with cotton buds	with fingers
nasal itching													visit doctor										abnormalear sound										visit specialized clinic										By ENT doctor
nasal itching													visit doctor																														Hair pin
watery nasal discharge	frequnt ear itching												pain killer																														with cotton buds	with fingers	tip of eye glass
nasal itching	watery nasal discharge												visit doctor	olive oil	ear drops at home								abnormalear sound										visit specialized clinic										with cotton buds
nothing													visit doctor																														with cotton buds	with fingers
nasal itching													visit doctor																														with cotton buds
nothing													visit doctor																														with cotton buds
nothing													ear drops at home										abnormalear sound										Cotton buds	Use ttt REMOWAX									with fingers
nothing													pain killer										nothing										water										with fingers
nothing													visit doctor										abnormalear sound										visit specialized clinic										with fingers
repeated sneezing	watery nasal discharge	eye itching											pain killer																														with cotton buds
nasal itching	repeated sneezing	eye itching											Nothing										nothing										Cotton buds										with cotton buds
repeated sneezing	soft palate itching												visit doctor										hearing loss										visit specialized clinic										with cotton buds
watery nasal discharge													visit doctor																														with cotton buds
repeated sneezing													I never had ear pain																														with cotton buds
nasal itching	soft palate itching												ear drops at home										nothing										Cotton buds										with cotton buds

## Sheet: Raw
Timestamp	Email Address	your specialty?	Gender	religion?	How frequent do you clean your ears?	How frequent do you clean your ears?2	How did you clean your ears usually?	How did you clean your ears usually?2	Did you ever injure your ears during cleaning?	what was the type of injury to ear?	what did you do to treat this injury?	Did you ever experience wax accumulation at any time?	what did you do to remove it?	what did you do to remove it?2	what was the complaint ?	what was the complaint ?2	Did you use mobile headphones usually ?	Do you feel any of these complaint after using mobile headphones?	Did you connect it to loud sound usually ?	does that symptom ever need medical help ?	Did you wear ear rings?	Did you experience any complication after piercing?	how did you do ear piercing?	What was the complication after piercing ?	Do you clean the site of rings?	if you ever have ear pain what did you do to relief this ear pain ?	if you ever have ear pain what did you do to relief this ear pain ? 2	Did you experience any ear problem during air travel ?	Do you usually experience any sign or symptom of allergy ?	Do you usually experience any sign or symptom of allergy ?2	Have you ever experience ear problem after using any medication ?	what was the compliant ?	How this manifestation was relived ?	what was the medication?
2017-04-06 17:30:44		Doctor	Male	Muslim	5 times daily	Multiple times a day	with fingers	with fingers	Yes	External auditory canal abrasion	Improve spontaneously	Yes	Using hands and toothpicks	Using hands and toothpicks	Irritation	Irritation & Discomfort	Maybe	ear pain	Maybe	No	No					Wait to resolve spontaneously	Wait to resolve spontaneously	Yes	nasal itching, watery nasal discharge, eye itching	nasal itching	No
2017-04-06 17:33:44		Doctor	Male	Muslim	Occasinonaly	Occasinonaly	with cotton buds	with cotton buds	No			Yes	Cotton buds	Cotton buds	nothing	Nothing	No	Nothing	No	No	No					ear drops at home	ear drops at home	No	nasal itching	nasal itching	No
2017-04-06 17:34:33		Doctor	Male	Muslim	Weekly	Weekly	with cotton buds, with fingers, pens cover	with cotton buds	No			No					Maybe	Nothing	Maybe	No	No					pain killer	pain killer	Maybe	nothing	nothing	No
2017-04-06 17:37:08		Doctor	Male	Muslim	Weekly	Weekly	with cotton buds, with fingers	with cotton buds	No			No					Yes	ear pain	Yes	No	No					visit doctor	visit doctor	No	nothing	nothing	No
2017-04-06 17:37:33		Doctor	Male	Muslim	Weekly	Weekly	with cotton buds	with cotton buds	No			Yes	visit specialized clinic	Visit Specialized Clinic	hearing loss	Hearing loss	Yes	Nothing	Maybe	No	No					pain killer	pain killer	No	nasal itching, frequnt ear itching	nasal itching	No
2017-04-06 17:38:23		Doctor	Male	Muslim	None	I never clean my ears	Never	I don't clean	No			No					Yes	abnormal sound in the ear	No	No	No					visit doctor	visit doctor	Yes	watery nasal discharge, soft palate itching	watery nasal discharge	No
2017-04-06 17:44:04		Doctor	Male	Muslim	5 times daily	Multiple times a day	with cotton buds	with cotton buds	No			Yes	Cotton buds	Cotton buds	abnormalear sound	Abnormalear sound	Maybe	ear pain	No	Yes	No					visit doctor	visit doctor	Maybe	repeated sneezing	repeated sneezing	No
2017-04-06 17:44:59		Doctor	Male	Muslim	Occasinonaly	Occasinonaly	with fingers	with fingers	No			Yes	Cotton buds	Cotton buds	abnormalear sound	Abnormalear sound	Maybe	Nothing	No	No	No					pain killer	pain killer	No	nothing	nothing	No
2017-04-06 17:57:27		Doctor	Male	Muslim	5 times daily	Multiple times a day	with fingers	with fingers	No			No					No	Nothing	No	No	No					Consult a colleague by phone	Consult a colleague by phone	Yes	nothing	nothing	No
2017-04-06 18:06:35		Technician	Male	Muslim	Weekly	Weekly	with cotton buds	with cotton buds	No			No					No	Nothing	No	No	No					visit doctor	visit doctor	Yes	nothing	nothing	No
2017-04-06 18:11:21		Doctor	Male	Muslim	Occasinonaly	Occasinonaly	with cotton buds	with cotton buds	No			No					No	Nothing	Yes	No	No					visit doctor	visit doctor	No	nothing	nothing	No
2017-04-06 18:13:00		Doctor	Male	Muslim	Occasinonaly	Occasinonaly	tip of eye glass	tip of eye glass	No			No					Yes	ear pain	Maybe	No	No					ear drops at home, visit pharmacy	ear drops at home	Maybe	nothing	nothing	No
2017-04-06 18:48:17		Doctor	Male	Muslim	5 times daily	Multiple times a day	with fingers, tip of eye glass	with fingers	Yes	bleeding	Improve spontaneously	Yes	visit specialized clinic	Visit Specialized Clinic	hearing loss, abnormalear sound	Hearing loss	No	ear pain	Yes	No	No					pain killer	pain killer	Maybe	nasal itching, repeated sneezing, frequnt ear itching	nasal itching	No
2017-04-06 18:55:50		Doctor	Male	Muslim	Weekly	Weekly	with cotton buds	with cotton buds	No			No					Maybe	Nothing	No	No	No					visit doctor	visit doctor	No	soft palate itching	soft palate itching	No
2017-04-06 18:57:37		Medical Student	Female	Muslim	Weekly, Occasinonaly	Weekly	I only clean ear pinna with water and soap	with water or oil	No			No					Yes	ear pain	Yes	No	Yes	No	at childhood by family		Yes	visit doctor	visit doctor	No	soft palate itching	soft palate itching	No
2017-04-06 18:58:00		Pathology Consultant	Male	Muslim	More than 5 times daily	Multiple times a day	with fingers	with fingers	Yes	wax impaction	Improve spontaneously	Yes	It came out by it self	It came out by it self	Fell uncomfortable	Irritation & Discomfort	No	Nothing	No	No	No					pain killer	pain killer	Yes	nasal itching, repeated sneezing, watery nasal discharge, eye itching, soft palate itching, frequnt ear itching	nasal itching	No
2017-04-06 19:40:39		Nurse	Female	Hindu	Weekly	Weekly	with cotton buds	with cotton buds	No			No					Yes	ear pain	No	No	Yes	No	at childhood by family	No complications	Yes	ear drops at home	ear drops at home	Yes	nothing	nothing	No
2017-04-06 19:43:21		Nurse	Female	Hindu	Weekly	Weekly	with cotton buds	with cotton buds	No			No					Maybe	Nothing	No	No	Yes	No	at doctor clinic	No complications	Yes	No pain until now	No ear pain	Yes	nasal itching, repeated sneezing, eye itching	nasal itching	No
2017-04-06 20:49:47		Doctor	Male	Muslim	Occasinonaly	Occasinonaly	with cotton buds	with cotton buds	No			Yes	Cotton buds	Cotton buds	nothing	Nothing	Yes	ear pain	Yes	No	No					ear drops at home, visit pharmacy	ear drops at home	Yes	nothing	nothing	No
2017-04-06 21:24:02		Doctor	Male	Muslim	Occasinonaly	Occasinonaly	Tissues	Tissues	No			No					Maybe	ear pain	Maybe	No	No					olive oil	olive oil	Yes	repeated sneezing, watery nasal discharge, soft palate itching, frequnt ear itching	repeated sneezing	No
2017-04-06 21:35:37		Doctor	Male	Muslim	Occasinonaly	Occasinonaly	with fingers	with fingers	Yes	External auditory canal abrasion	Improve spontaneously	Yes	visit specialized clinic	Visit Specialized Clinic	abnormalear sound	Abnormalear sound	No	Nothing	Yes	No	No					Nothing	Do nothing	Maybe	frequnt ear itching	frequnt ear itching	No
2017-04-06 21:58:25		Doctor	Male	Muslim	Occasinonaly	Occasinonaly	with cotton buds	with cotton buds	No			No					Maybe	ear pain	Maybe	No	No					visit doctor	visit doctor	Maybe	repeated sneezing	repeated sneezing	No
2017-04-06 21:59:05		Doctor	Male	Muslim	Occasinonaly	Occasinonaly	with cotton buds	with cotton buds	No			No					No	Nothing	No	No	No					ت	ت	Yes	nothing	nothing	No
2017-04-06 22:09:44		Doctor	Male	Muslim	More than 5 times daily	Multiple times a day	with fingers	with fingers	No			Yes	visit specialized clinic, visit pharmacy, Get a dewaxant drugs	Visit Specialized Clinic	hearing loss	Hearing loss	Maybe	Nothing	No	No	No					visit doctor	visit doctor	Yes	nasal itching, watery nasal discharge	nasal itching	No
2017-04-06 22:17:29		Doctor	Male	Muslim	5 times daily	Multiple times a day	with cotton buds, with fingers	with cotton buds	No			No					Maybe	ear pain	No	No	No					Nothing	Do nothing	Yes	frequnt ear itching	frequnt ear itching	No
2017-04-06 22:33:44		Doctor	Female	Muslim	Weekly	Weekly	pens cover	pens cover	No			Yes	Cotton buds	Cotton buds	Itching	Itching	No	Nothing	No	No	No					olive oil	olive oil	No	nothing	nothing	No
2017-04-06 23:08:40		Doctor	Male	Muslim	5 times daily	Multiple times a day	with fingers	with fingers	Yes	External auditory canal abrasion	Improve spontaneously	No					Yes	decrease hearing	Yes	No	No					visit doctor	visit doctor	Yes	nasal itching, repeated sneezing, watery nasal discharge, eye itching, soft palate itching, frequnt ear itching	nasal itching	No
2017-04-06 23:26:59		Doctor	Male	Muslim	None	I never clean my ears	None	I don't clean	No			Yes	visit specialized clinic	Visit Specialized Clinic	hearing loss	Hearing loss	Yes	Nothing	No	No	No					pain killer	pain killer	No	nasal itching, repeated sneezing, watery nasal discharge, soft palate itching	nasal itching	No
2017-04-07 00:26:19		Doctor	Male	Muslim	Weekly	Weekly	with cotton buds	with cotton buds	No			Yes	Cotton buds	Cotton buds	nothing	Nothing	Maybe	Nothing	No	No	No					pain killer	pain killer	Yes	repeated sneezing	repeated sneezing	No
2017-04-07 00:39:51		Engineer	Male	Muslim	More than 5 times daily	Multiple times a day	with fingers	with fingers	No			Yes	Cotton buds	Cotton buds	nothing	Nothing	Maybe	ear pain	Maybe	Yes	No					visit doctor	visit doctor	Maybe	nasal itching, eye itching	nasal itching	No
2017-04-07 00:46:40		Technician	Male	Muslim	5 times daily	Multiple times a day	with cotton buds, with fingers	with cotton buds	No			Yes	Cotton buds	Cotton buds	hearing loss	Hearing loss	No	ear pain	Maybe	No	No					ear drops at home	ear drops at home	Yes	nothing	nothing	No
2017-04-07 01:17:54		Technician	Male	Muslim	Occasinonaly	Occasinonaly	with cotton buds	with cotton buds	No			No					No	abnormal sound in the ear	No	No	No					visit doctor	visit doctor	No	eye itching	eye itching	No
2017-04-07 05:06:59		Doctor	Male	Muslim	Occasinonaly	Occasinonaly	car keys	car keys	No			No					No	Nothing	No	No	No					ear drops at home	ear drops at home	No	nasal itching, frequnt ear itching	nasal itching	No
2017-04-07 08:45:15		Doctor	Male	Muslim	5 times daily	Multiple times a day	with fingers	with fingers	No			Yes	visit specialized clinic	Visit Specialized Clinic	Discomfort	Irritation & Discomfort	Maybe	ear pain	Yes	No	No					pain killer	pain killer	Yes	nothing	nothing	No
2017-04-07 13:47:57		Doctor	Male	Muslim	Occasinonaly	Occasinonaly	with cotton buds, with fingers	with cotton buds	No			Yes	Cotton buds	Cotton buds	nothing	Nothing	Yes	ear pain	Yes	No	No					Not at all	No ear pain	No	eye itching	eye itching	No
2017-04-07 17:28:21		Doctor	Male	Muslim	5 times daily, Occasinonaly	Multiple times a day	with cotton buds, with fingers	with cotton buds	Yes	wax impaction	Improve spontaneously	Yes	visit specialized clinic, visit pharmacy	Visit Specialized Clinic	Pain	Pain	Maybe	Nothing	No	No	No					ear drops at home	ear drops at home	Maybe	nasal itching, repeated sneezing, watery nasal discharge, eye itching, soft palate itching	nasal itching	No
2017-04-07 19:03:33		Nurse	Female	Christian	5 times daily	Multiple times a day	with cotton buds	with cotton buds	No			Yes	Cotton buds	Cotton buds	abnormalear sound	Abnormalear sound	No	Head ache	Yes	Yes	Yes	No			Yes	visit doctor	visit doctor	Yes	nothing	nothing	No
2017-04-07 23:52:27		Network Engeneer	Male	Muslim	5 times daily	Multiple times a day	with fingers	with fingers	Yes	foreign body impaction	Improve spontaneously	No					Maybe	abnormal sound in the ear	No	No	No					visit doctor, olive oil, visit pharmacy	visit doctor	No	nothing	nothing	No
2017-04-08 04:24:15		Doctor	Male	Muslim	Weekly	Weekly	with cotton buds	with cotton buds	No			No					Yes	ear pain	No	No	No					pain killer	pain killer	Yes	nothing	nothing	No
2017-04-08 15:50:42		Nurse	Female	Christian	Occasinonaly	Occasinonaly	with cotton buds	with cotton buds	No			Yes	visit specialized clinic	Visit Specialized Clinic	abnormalear sound	Abnormalear sound	Yes	decrease hearing	Yes	No	No					visit doctor	visit doctor	Yes	repeated sneezing	repeated sneezing	Yes	ear pain	visit physician
2017-04-08 16:16:32		Technician	Male	Hindu	Weekly	Weekly	with cotton buds	with cotton buds	No			No					Maybe	Nothing	Yes	No	No					visit doctor	visit doctor	No	nasal itching	nasal itching	No
2017-04-08 18:45:12		Nurse	Female	Hindu	2days once	Multiple times a week	with cotton buds	with cotton buds	No			No					Maybe	ear pain	No	No	Yes	No	at childhood by family		Yes	visit doctor	visit doctor	No	nothing	nothing	No
2017-04-08 19:52:09		Nurse	Female	Hindu	Occasinonaly	Occasinonaly	with cotton buds	with cotton buds	No			Yes	Cotton buds	Cotton buds	nothing	Nothing	Maybe	ear pain	Maybe	No	Yes	No	at childhood by family	Swelling & Redness	Yes	visit doctor	visit doctor	Yes	nothing	nothing	No
2017-04-09 02:08:17		Doctor	Male	Muslim	Occasinonaly	Occasinonaly	with fingers	with fingers	No			Yes	Cotton buds	Cotton buds	nothing	Nothing	Maybe	ear pain	Maybe	No	No					pain killer	pain killer	Yes	nasal itching, repeated sneezing, watery nasal discharge, eye itching, soft palate itching, frequnt ear itching	nasal itching	No
2017-04-09 06:57:41		Doctor	Male	Muslim	Occasinonaly	Occasinonaly	with cotton buds	with cotton buds	No			Yes	Cotton buds	Cotton buds	nothing	Nothing	Maybe	Nothing	No	No	No					pain killer	pain killer	Yes	Eczema	Eczema	No
2017-04-09 22:18:15		Doctor	Male	Muslim	Weekly	Weekly	with cotton buds	with cotton buds	No			No					No	Nothing	Maybe	No	No					visit doctor	visit doctor	No	nasal itching	nasal itching	No
2017-04-10 09:58:51		Doctor	Male	Muslim	Occasinonaly	Occasinonaly	pens cover	pens cover	No			Yes	Cotton buds	Cotton buds	nothing	Nothing	No	Nothing	No	No	No					visit doctor	visit doctor	No	nothing	nothing	No
2017-04-10 13:32:58		Nurse	Female	Muslim	Weekly	Weekly	with cotton buds	with cotton buds	No			No					No	Nothing	No	No	No					olive oil	olive oil	Yes	nasal itching	nasal itching	No
2017-04-10 15:46:36		Nurse	Female	Muslim	5 times daily	Multiple times a day	tip of eye glass	tip of eye glass	No			No					Maybe	ear pain	Yes	Yes	multible	Yes	at doctor clinic	excessive skin formation	Maybe	visit pharmacy	visit pharmacy	Yes	nasal itching	nasal itching	Yes	ear pain	visit physician	gentamycin
2017-04-10 18:56:58		Doctor	Female	Muslim	More than 5 times daily	Multiple times a day	with cotton buds	with cotton buds	Yes	foreign body impaction	visit specialized clinic	Yes	Cotton buds	Cotton buds	nothing	Nothing	No				Yes	No	at childhood by family		Yes	pain killer	pain killer	Yes	nothing	nothing	No
2017-04-10 19:56:27		Nurse	Female	Christian	Occasinonaly	Occasinonaly	with cotton buds	with cotton buds	No			No					Yes	ear pain	Maybe	No	Yes	No	at doctor clinic		Yes	visit doctor	visit doctor	No	nothing	nothing	No
2017-04-11 19:31:33		Doctor	Female	Muslim	Occasinonaly	Occasinonaly	with cotton buds	with cotton buds	Yes	External auditory canal abrasion	Improve spontaneously	Yes	olive oil	olive oil	decrease hearing & ear fullness	Hearing loss	Maybe	Nothing	No	No	Yes	Yes	at doctor clinic	Swelling & Redness	Yes	pain killer, visit doctor	pain killer	Yes	nasal itching, watery nasal discharge	nasal itching	No
2017-04-13 17:30:16	manalo.amy1157@gmail.com	Nurse	Female	Muslim	Weekly	Weekly	with cotton buds	with cotton buds	No			No					No				No					visit doctor	visit doctor	Yes	nothing	nothing	No
2017-04-16 21:41:54	genevirquen16@gmail.com	Nurse	Female	Christian	Once daily	Once a day	Cotton tip applicator	Cotton tip applicator	No			No					Yes	Nothing	No	No	No					Baby oil	Baby oil	No	nasal itching	nasal itching	No
2017-04-16 23:41:02	dr.howaidamoawad@yshoo.com	Nurse	Female	Muslim	Weekly	Weekly	with cotton buds	with cotton buds	No			No					No				No					pain killer	pain killer	Yes	eye itching	eye itching	No
2017-04-17 01:30:25	khrynxie20@gmail.com	Nurse	Female	Christian	once a day	Once a day	with cotton buds	with cotton buds	No			Yes	Cotton buds	Cotton buds	nothing	Nothing	Yes	decrease hearing	Yes	No	Yes	No	Personally	excessive bleeding	Yes	pain killer	pain killer	Yes	repeated sneezing	repeated sneezing	No
2017-04-17 12:31:34	danetterocrn@gmail.com	Nurse	Female	Christian	every other day	Multiple times a week	with cotton buds	with cotton buds	No			Yes	Cotton buds	Cotton buds	nothing	Nothing	No	decrease hearing	Maybe	No	Yes	No	traditional expert	closure	Yes	pain killer	pain killer	No	nothing	nothing	No
2017-04-17 12:57:56	nahid1768@hotmail.com	Nurse	Female	Muslim	Weekly	Weekly	with cotton buds	with cotton buds	No			No					No	Nothing	No	No	Yes	No	at childhood by family	closure	Yes	visit doctor	visit doctor	Maybe	nothing	nothing	No
2017-04-17 13:17:41	alhanouf.kz0@gmail.com	اداريه	Female	Muslim	Weekly	Weekly	with cotton buds	with cotton buds	No			No					Maybe	Nothing	No	No	multible	No	at doctor clinic	closure	Yes	visit doctor	visit doctor	No	nothing	nothing	No
2017-04-17 13:17:50	dream7956@gmail.com	Nurse	Female	Muslim	5 times daily	Multiple times a day	with cotton buds	with cotton buds	No			No					Maybe	Nothing	No	No	Yes	No	at doctor clinic	closure	Yes	visit doctor	visit doctor	No	nothing	nothing	No
2017-04-17 13:28:55	youns1968@yahoo.com	Doctor	Female	Muslim	5 times daily	Multiple times a day	with cotton buds	with cotton buds	No			No					No			No	Yes	No	at childhood by family		Yes	visit doctor	visit doctor	Maybe	nothing	nothing	No
2017-04-17 13:33:25	sherly201@gmail.com	Nurse	Female	Christian	More than 5 times daily	Multiple times a day	with cotton buds	with cotton buds	No			No					Yes	Nothing	No	Yes	No					pain killer	pain killer	No	nothing	nothing	No
2017-04-17 13:39:51	nursalina.taib@gmail.com	Nurse	Female	Muslim	daily	Once a day	with cotton buds	with cotton buds	No			just a few amount	Cotton buds	Cotton buds	nothing	Nothing	No	Nothing	No	No	No					visit doctor	visit doctor	No	nothing	nothing	No
2017-04-17 13:53:42	heba_esmael18@yahoo.com	Nurse	Female	Muslim	Occasinonaly	Occasinonaly	with cotton buds	with cotton buds	No			Yes	Cotton buds	Cotton buds	hearing loss, burning sensation	Hearing loss	No				Yes	No	traditional expert	closure	Maybe	visit doctor	visit doctor	Yes	nasal itching	nasal itching	No
2017-04-17 14:14:24	sarathchandrandeepthi@gmail.com	Nurse	Female	Hindu	Weekly	Weekly	with cotton buds	with cotton buds	No			Yes	Cotton buds	Cotton buds	nothing	Nothing	Maybe	Nothing	No	No	Yes	No	traditional expert	Slight bleeding	Yes	visit doctor	visit doctor	Maybe	nothing	nothing	No
2017-04-17 17:19:26	banatbaba@gmail.com	Nurse	Female	Muslim	Weekly	Weekly	with cotton buds	with cotton buds	No			Yes	Cotton buds	Cotton buds	abnormalear sound	Abnormalear sound	Yes	Nothing	No	No	No					visit doctor	visit doctor	Maybe	nothing	nothing	No
2017-04-17 17:30:08	asoo123789@gmail.com	Nursing Teacher	Female	Muslim	Occasinonaly	Occasinonaly	with cotton buds	with cotton buds	No			Yes	Cotton buds	Cotton buds	abnormalear sound	Abnormalear sound	Maybe	Nothing	No	No	No					visit doctor	visit doctor	Yes	nothing	nothing	No
2017-04-17 21:10:57	shaheenzaib444@gmail.com	Nurse	Female	Muslim	5 times daily	Multiple times a day	with cotton buds	with cotton buds	No			Yes	Cotton buds	Cotton buds	nothing	Nothing	Yes	ear pain	Maybe	No	No					pain killer	pain killer	No	nasal itching, repeated sneezing	nasal itching	No
2017-04-18 00:32:28	premithagoban@gmail.com	Nurse	Female	Hindu	Weekly	Weekly	with cotton buds	with cotton buds	No			No					No	Nothing	No	No	Yes	No	traditional expert	Slight bleeding	Yes	visit doctor	visit doctor	No	nothing	nothing	No
2017-04-18 12:35:19	bmeafeljoey@gmail.com	Nurse	Female	Muslim	2-3 x daily	Multiple times a day	with cotton buds	with cotton buds	No			No					Yes	decrease hearing	Yes	No	No					visit doctor	visit doctor	Yes	nasal itching, repeated sneezing, watery nasal discharge, eye itching	nasal itching	No
2017-04-18 14:18:31	binimolakm@gmail.com	Nurse	Female	Christian	Weekly	Weekly	with cotton buds	with cotton buds	No			No					Yes	Nothing	No	No	Yes	No	At home by other person	No complications	Yes	visit doctor	visit doctor	No	nothing	nothing	No
2017-04-18 16:23:40	breustaquio1023@gmail.com	Nurse	Female	Christian	twice a day	Multiple times a day	with cotton buds	with cotton buds	No			No					No	Nothing	No	No	Yes	No	at doctor clinic	No complications	Yes	visit doctor	visit doctor	No	nothing	nothing	No
2017-04-19 19:47:02	Adeel_khalid87@yahoo.com	Nurse	Female	Christian	Weekly	Weekly	with cotton buds	with cotton buds	No			No					Maybe	Nothing	Maybe	No	Yes	No	at childhood by family	excessive bleeding	Yes	pain killer	pain killer	Yes	eye itching	eye itching	No
2017-04-20 16:09:38	reliza_arenas@yahoo.com	Nurse	Female	Christian	Twice a day morning and night	Multiple times a day	with cotton buds	with cotton buds	No			No					No	Nothing	No	No	Yes	No	at doctor clinic	No complications	Yes	visit doctor	visit doctor	Yes	nasal itching, repeated sneezing	nasal itching	No
2017-04-22 04:21:32	najwa_harry@yahoo.com	Nurse	Female	Muslim	once a day	Once a day	with cotton buds	with cotton buds	No			Yes	Cotton buds	Cotton buds	hearing loss	Hearing loss	No	Nothing	Maybe	No	Yes	No	at childhood by family	closure	Yes	visit doctor	visit doctor	No	watery nasal discharge	watery nasal discharge	No
2017-04-26 16:45:07	drhabib.bashir@hotmail.com	Doctor	Male	Muslim	once daily	Once a day	with cotton buds, with fingers	with cotton buds	No			No					No	Nothing	No	No	No					pain killer	pain killer	Yes	nothing	nothing	No
2022-01-05 10:33:06	dr.addashi2008@yahoo.com	Doctor	Male	Muslim	عمري لم أنظف اذني	I never clean my ears	لا انظف	I don't clean	No			No					No	Dont use	Dont use it	No	No					pain killer	pain killer	Maybe	nasal itching, repeated sneezing, watery nasal discharge, eye itching, soft palate itching, frequnt ear itching	nasal itching	No
2022-01-05 10:51:14	musabalsaleh74@gmail.com	Doctor	Male	Muslim	Weekly	Weekly	with cotton buds	with cotton buds	No			No					Yes	decrease hearing	No	Yes	No					visit doctor	visit doctor	Yes	nasal itching, eye itching, soft palate itching	nasal itching	No
2022-01-05 11:00:26	awadallababiker@gmail.com	Doctor	Male	Muslim	Occasinonaly	Occasinonaly	car keys	car keys	No			Yes	visit specialized clinic	Visit Specialized Clinic	hearing loss, abnormalear sound, itchy sensation	Hearing loss	No	ear pain	No	No	No					pain killer, visit doctor	pain killer	Yes	nasal itching, soft palate itching	nasal itching	No
2022-01-05 11:08:25	hharthi@moh.gov.sa	Nurse	Male	Muslim	Occasinonaly	Occasinonaly	with cotton buds	with cotton buds	No			Yes	Cotton buds	Cotton buds	hearing loss	Hearing loss	Maybe	decrease hearing	Maybe	No	No					ear drops at home	ear drops at home	Yes	nasal itching, repeated sneezing, frequnt ear itching	nasal itching	No
2022-01-05 13:38:59	sa7r1409@gmail.com	Nurse	Female	Muslim	Weekly	Weekly	with cotton buds	with cotton buds	No			No					Yes	ear pain	Maybe	No	Yes	No	At home by other person		Yes	pain killer	pain killer	Yes	nothing	nothing	No
2022-01-05 14:13:06	Shaikhmohasina1688@gmail.com	Nurse	Female	Muslim	Weekly	Weekly	with fingers	with fingers	No			No					No	Nothing	No	No	Yes	No	traditional expert	infection	Yes	I never had ear pain	No ear pain	Yes	repeated sneezing, watery nasal discharge	repeated sneezing	No
2022-01-05 14:51:56	manal9rn@gmail.com	Nurse	Female	Muslim	Weekly	Weekly	with cotton buds	with cotton buds	No			Yes	visit specialized clinic	Visit Specialized Clinic	nothing	Nothing	Yes		No	No	No					pain killer, visit doctor	pain killer	Yes	nasal itching, repeated sneezing, watery nasal discharge, soft palate itching, frequnt ear itching	nasal itching	No
2022-01-05 16:27:23	dr.ahmadatrash@hotmail.com	Doctor	Male	Muslim	Occasinonaly	Occasinonaly	with fingers	with fingers	No			Yes	visit specialized clinic	Visit Specialized Clinic	hearing loss	Hearing loss	Maybe	ear pain	No	No	No					pain killer	pain killer	Maybe	nasal itching, repeated sneezing	nasal itching	No
2022-01-05 17:08:31	shaziaaslam293@hotmail.com	Doctor	Female	Muslim	Weekly	Weekly	with cotton buds	with cotton buds	No			No					No	Nothing	No	No	Yes	No	at childhood by family	No complications	Yes	pain killer	pain killer	Yes	Skin allergy	Skin allergy	No
2022-01-05 23:42:48	ase.abdalla@gmail.com	Doctor	Male	Muslim	Never	I never clean my ears	Nothing	I don't clean	No			No					Yes	ear pain	No	No	No					Always releived by it self	Wait to resolve spontaneously	Yes	repeated sneezing	repeated sneezing	No
2022-01-06 01:50:20	hassanelarabi55@gmail.com	Doctor	Male	Muslim	Occasinonaly	Occasinonaly	A tissue peace	Tissues	No			Yes	olive oil	olive oil	abnormalear sound	Abnormalear sound	Maybe	abnormal sound in the ear	No	No	No					Parac	Parac	Yes	nasal itching, soft palate itching	nasal itching	No
2022-01-06 11:24:19	dralshutry@yahoo.com	Doctor	Male	Muslim	Occasinonaly	Occasinonaly	with fingers	with fingers	No			Yes	Use finger nail	Use finger nail	Irritations	Irritation & Discomfort	Yes	Nothing	No	No	No					Nothing	Do nothing	Yes	nasal itching, repeated sneezing, watery nasal discharge, eye itching, soft palate itching, frequnt ear itching	nasal itching	No
2022-01-07 15:43:30	aya_9559@yahoo.com	Nurse	Female	Christian	Weekly	Weekly	with cotton buds	with cotton buds	No			No					Yes	decrease hearing	Maybe	No	Yes	No	at childhood by family	No complications	Yes	None	No ear pain	No	repeated sneezing	repeated sneezing	No
2022-02-07 17:50:31	NUH_CME2017@yahoo.com	Doctor	Female	Muslim	Weekly	Weekly	with cotton buds	with cotton buds	No			No					Yes	Nothing	No	No	Yes	No	at doctor clinic	excessive skin formation	Yes	visit pharmacy	visit pharmacy	No	nothing	nothing	No
2022-02-07 17:54:15	ameertalahsas24@yahoo.com	Doctor	Female	Muslim	Weekly	Weekly	with cotton buds	with cotton buds	No			No					Yes	Nothing	No	No	No					visit pharmacy	visit pharmacy	No	nothing	nothing	No
2022-02-07 18:12:20	sajilababu1983@gmail.com	Nurse	Female	Christian	Weekly	Weekly	with cotton buds	with cotton buds	No			No					No	Nothing	No	No	No					No ear pain	No ear pain	No	nothing	nothing	No
2022-02-07 18:18:39	sy.kanang24@gmail.com	Medical Secretary	Female	Muslim	Weekly	Weekly	with cotton buds	with cotton buds	No			No					Yes	Nothing	No	No	Yes	No	At home by other person	No complications	Yes	visit pharmacy	visit pharmacy	No	nothing	nothing	No
2022-02-07 18:26:00	mahabilal81981@gmail.com	Doctor	Female	Muslim	Weekly	Weekly	with cotton buds	with cotton buds	No			No					No	Nothing	No	No	Yes	No	Personally	No complications	Yes	visit pharmacy	visit pharmacy	No	nothing	nothing	No
2022-02-07 18:37:08	bing_lazaro@yahoo.com	Technician	Female	Christian	everyday	Once a day	with cotton buds	with cotton buds	No			No					Yes	Nothing	Maybe	No	Yes	No	At home by other person	No complications	Yes	visit doctor	visit doctor	No	nothing	nothing	No
2022-02-07 18:37:37	gezeljohn5@gmail.com	Nurse	Female	Christian	Weekly	Weekly	with cotton buds	with cotton buds	No			No					No	Nothing	No	No	Yes	No	Personally	No complications	Yes	visit pharmacy	visit pharmacy	No	nothing	nothing	No
2022-02-07 18:43:46	encarnacioncharie@gmail.com	Nurse	Female	Christian	Weekly	Weekly	with cotton buds	with cotton buds	No			No					Yes	Nothing	No	No	Yes	No	at childhood by family	No complications	Yes	visit doctor	visit doctor	No	nasal itching	nasal itching	No
2022-02-07 18:44:08	rabago.jessa@yahoo.com	Nurse	Female	Christian	Once daily	Once a day	with cotton buds	with cotton buds	No			No					Yes	Nothing	No	No	Yes	No	at childhood by family	Pain	Yes	visit doctor	visit doctor	No	nothing	nothing	No
2022-02-07 18:44:14	ennaoje@outlook.com	Nurse	Female	Christian	Daily	Once a day	with cotton buds	with cotton buds	No			Yes	Cotton buds	Cotton buds	nothing	Nothing	Yes	Nothing	No	No	Yes	No	At home by other person	No complications	Yes	visit doctor	visit doctor	No	nothing	nothing	No
2022-02-07 18:45:18	lingabdul91@gmail.com	Technician	Female	Muslim	Weekly	Weekly	with cotton buds	with cotton buds	No			No					Yes	Nothing	No	No	Yes	No	at childhood by family	closure	Yes	pain killer	pain killer	Yes	nasal itching, repeated sneezing, watery nasal discharge, eye itching, frequnt ear itching	nasal itching	No
2022-02-07 18:53:53	saalwsaby@nu.edu.sa	Nurse	Male	Muslim	Occasinonaly	Occasinonaly	with cotton buds, with fingers	with cotton buds	No			Yes	Cotton buds	Cotton buds	Sense of foreign body in ear	Irritation & Discomfort	No			No	No					pain killer	pain killer	No	nothing	nothing	No
2022-02-07 18:57:06	lilibethcardines@yahoo.com	Nurse	Female	Christian	Once daily	Once a day	with cotton buds	with cotton buds	No			No					No	Nothing	No	No	Yes	No	At home by other person	No complications	Yes	Not yet experience	No ear pain	Yes	watery nasal discharge	watery nasal discharge	No
2022-02-07 19:07:44	genevirquen16@gmail.com	Nurse	Female	Christian	every other day	Multiple times a week	tiny scooper	tiny scooper	No			No					Yes	Nothing	No	No	Yes	No	at doctor clinic	Pain	Yes	pain killer	pain killer	Yes	nasal itching, repeated sneezing, watery nasal discharge	nasal itching	No
2022-02-07 19:22:28	mony7653@gmail.com	Nurse	Female	Muslim	5 times daily	Multiple times a day	with cotton buds	with cotton buds	Yes	External auditory canal abrasion	visit specialized clinic	No					Maybe	ear pain	Maybe	No	Yes	No	at doctor clinic	infection	Yes	visit doctor	visit doctor	Yes	frequnt ear itching	frequnt ear itching	Yes	dizzness	visit physician	gentamycin
2022-02-07 20:06:07	ayawereda@gmail.com	Doctor	Female	Muslim	Weekly	Weekly	with cotton buds	with cotton buds	No			No					No	ear pain	Maybe	No	No					visit doctor	visit doctor	Maybe	nasal itching, repeated sneezing, watery nasal discharge, frequnt ear itching	nasal itching	No
2022-02-07 20:14:53	vineethasumesh2010@gmail.com	Nurse	Female	Hindu	Occasinonaly	Occasinonaly	with cotton buds	with cotton buds	No			No					Yes	Nothing	No	No	Yes	No	at childhood by family	closure	Yes	visit doctor	visit doctor	No	nothing	nothing	No
2022-02-07 20:19:17	aniqshaaz@gmail.com	Pharmacist	Male	Muslim	Occasinonaly	Occasinonaly	with cotton buds	with cotton buds	No			No					No	Nothing	No	No	No					visit doctor	visit doctor	No	nothing	nothing	No
2022-02-07 20:24:45	wanosa344@gmail.com	Doctor	Female	Muslim	Weekly	Weekly	with cotton buds	with cotton buds	No			Yes	Cotton buds	Cotton buds	nothing	Nothing	Yes	decrease hearing	Yes	No	Yes	No	at childhood by family		Yes	pain killer	pain killer	Yes	watery nasal discharge	watery nasal discharge	No
2022-02-07 20:29:25	drseham2015@gmail.com	Doctor	Female	Muslim	Occasinonaly	Occasinonaly	with cotton buds	with cotton buds	No			No					Maybe	abnormal sound in the ear	No	No	Yes	No	at childhood by family		Yes	Nothing	Do nothing	No	nothing	nothing	No
2022-02-07 20:29:41	ghadora.808@gmail.com	Doctor	Female	Muslim	Weekly	Weekly	with cotton buds	with cotton buds	No			No					No	Nothing	No	No	Yes	No	at childhood by family	No complications	Yes	visit doctor	visit doctor	No	nothing	nothing	No
2022-02-07 20:32:37	daisylibin999@gmail.com	Nurse	Female	Christian	Occasinonaly	Occasinonaly	with cotton buds	with cotton buds	No			No					Yes	Nothing	Maybe	No	Yes	No	at doctor clinic		Yes	visit doctor	visit doctor	No	repeated sneezing	repeated sneezing	No
2022-02-07 20:41:44	meme3324@hotmail.com	Nurse	Female	Muslim	Weekly	Weekly	with cotton buds	with cotton buds	No			No					No	Nothing	No	No	No					ear drops at home	ear drops at home	No	nothing	nothing	No
2022-02-07 20:54:47	fhhamed@nu.edu.sa	Doctor	Female	Muslim	5 times daily	Multiple times a day	with fingers	with fingers	No			No					Maybe	abnormal sound in the ear	No	No	Yes	No	Personally	No complications	Yes	No need for pain killer	No need for pain killer	Maybe	nothing	nothing	No
2022-02-07 21:00:28	zabinaangelinjimeno@yahoo.com	Nurse	Female	Christian	once or twice daily	Multiple times a day	with cotton buds	with cotton buds	No			Yes	Cotton buds	Cotton buds	nothing	Nothing	Yes	Nothing	No	No	Yes	No	At home by other person	Pain	Yes	pain killer	pain killer	No	nothing	nothing	No
2022-02-07 21:30:00	randa1372007@gmail.com	Doctor	Female	Muslim	Occasinonaly	Occasinonaly	with cotton buds	with cotton buds	No			No					No	Nothing	No	No	Yes	No	traditional expert	No complications	Yes	pain killer, visit doctor	pain killer	Yes	nasal itching, repeated sneezing, watery nasal discharge, eye itching	nasal itching	No
2022-02-07 21:32:45	khlood.mehdar03@gmail.com	Nurse	Female	Muslim	Occasinonaly	Occasinonaly	with cotton buds	with cotton buds	No			No					No	Nothing			Yes					pain killer	pain killer	No	eye itching	eye itching	No
2022-02-07 21:32:57	fathsaed@gmail.com	Doctor	Male	Muslim	Occasinonaly	Occasinonaly	with cotton buds	with cotton buds	No			No					No	Nothing	Yes	No	No					Clean it	Clean it	Yes	nothing	nothing	No
2022-02-07 21:40:32	agaj3@hotmail.com	Doctor	Female	Muslim	Weekly	Weekly	with cotton buds	with cotton buds	No			No					No	Nothing	No	No	Yes	No	at childhood by family		Yes	visit doctor	visit doctor	No	watery nasal discharge	watery nasal discharge	No
2022-02-07 21:41:44	ramiyamol.rajan@gmail.com	Nurse	Female	Hindu	Occasinonaly	Occasinonaly	with cotton buds	with cotton buds	No			Yes	Cotton buds	Cotton buds	nothing	Nothing	Maybe	Nothing	No	No	Yes	No	at doctor clinic	No complications	Yes	Still no	No ear pain	No	nothing	nothing	No
2022-02-07 21:47:51	nogakhalil2002@gmail.com	Doctor	Female	Muslim	Occasinonaly	Occasinonaly	with cotton buds	with cotton buds	Yes	External auditory canal abrasion	Improve spontaneously	Yes	visit specialized clinic	Visit Specialized Clinic	abnormalear sound	Abnormalear sound	Maybe	ear pain	No	No	Yes	No	at doctor clinic	No complications	Yes	visit doctor	visit doctor	Yes	nasal itching, repeated sneezing, watery nasal discharge, eye itching, soft palate itching, frequnt ear itching	nasal itching	No
2022-02-07 22:13:56	jfernandezguiang@gmail.com	Technician	Male	Christian	Once a day	Once a day	with cotton buds	with cotton buds	No			Sometimes	Ear curette	Ear curette	nothing	Nothing	Yes	Nothing	Yes	No	No					pain killer	pain killer	No	nothing	nothing	No
2022-02-07 22:27:36	Dr.naif512@outlook.com	Doctor	Male	Muslim	Weekly	Weekly	with cotton buds	with cotton buds	No			No					Maybe	Nothing	Yes	No	No					visit doctor	visit doctor	No	nasal itching, repeated sneezing, watery nasal discharge, frequnt ear itching	nasal itching	No
2022-02-07 22:31:23	mwfha86@gmail.com	Technician	Male	Muslim	More than 5 times daily	Multiple times a day	with cotton buds, with fingers	with cotton buds	No			Yes	Cotton buds	Cotton buds	abnormalear sound	Abnormalear sound	Yes	decrease hearing	Yes	Yes	No					visit doctor	visit doctor	No	frequnt ear itching	frequnt ear itching	No
2022-02-07 22:34:59	mayasadammaj@gmail.com	Doctor	Female	Muslim	Occasinonaly	Occasinonaly	with cotton buds	with cotton buds	No			Yes	Cotton buds	Cotton buds	abnormalear sound	Abnormalear sound	No	Dont use	Dont use it	Dont use it	Yes	No	at childhood by family	No complications	No	pain killer	pain killer	No	nasal itching, watery nasal discharge	nasal itching	No
2022-02-07 22:36:30	hamza555nageeb@gmail.com	Nurse	Female	Muslim	Occasinonaly	Occasinonaly	with cotton buds	with cotton buds	Yes	foreign body impaction	visit specialized clinic	Yes	Cotton buds	Cotton buds	nothing	Nothing	Yes	Nothing	No	Yes	Yes	Yes	at doctor clinic	infection	Yes	visit doctor	visit doctor	No	nasal itching, eye itching	nasal itching	No
2022-02-07 22:52:08	umaira7259@gmail.com	Medical Secretary	Female	Muslim	Weekly	Weekly	with cotton buds	with cotton buds	No			No					Maybe	ear pain	Maybe	No	No					visit doctor	visit doctor	Yes	repeated sneezing	repeated sneezing	No
2022-02-07 22:57:12	hakeeemsaeeed@gmail.com	Doctor	Male	Muslim	Occasinonaly	Occasinonaly	with cotton buds	with cotton buds	No			Yes	Cotton buds	Cotton buds	nothing	Nothing	Maybe	Nothing	Maybe	No	No					ear drops at home	ear drops at home	No	eye itching, soft palate itching	eye itching	No
2022-02-07 23:03:10	amelbashir@ni.edu.sa	Doctor	Male	Muslim	5 times daily	Multiple times a day	Water	with water or oil	No			No					Yes	abnormal sound in the ear	No	No	No					pain killer	pain killer	No	Nasal block	Nasal block	No
2022-02-07 23:24:41	musab.sadaan@gmail.com	Technician	Male	Muslim	Weekly	Weekly	with cotton buds	with cotton buds	No			Yes	Cotton buds	Cotton buds	nothing	Nothing	Yes	Nothing	Maybe	Yes	No					visit pharmacy	visit pharmacy	Yes	nothing	nothing	No
2022-02-07 23:24:41	eng.Mohamed.werk@gmail.com	Engineer	Male	Muslim	5 times daily, Occasinonaly	Multiple times a day	with cotton buds	with cotton buds	No			No					Yes	Nothing	No	No	No					pain killer	pain killer	No	nothing	nothing	No
2022-02-07 23:28:02	heaibrahim@nu.edu.sa	Nurse	Female	Muslim	Weekly	Weekly	with cotton buds	with cotton buds	No			Yes	Cotton buds, visit specialized clinic	Cotton buds	nothing	Nothing	Maybe	abnormal sound in the ear	Yes	Yes	No					visit doctor	visit doctor	Yes	nasal itching, repeated sneezing, watery nasal discharge, eye itching	nasal itching	No
2022-02-07 23:44:43	faizmahboob@yahoo.com	Doctor	Male	Muslim	5 times daily	Multiple times a day	with cotton buds, with fingers, pens cover	with cotton buds	No			No					Maybe	Nothing	No	No	No					pain killer, visit doctor	pain killer	Maybe	nothing	nothing	No
2022-02-07 23:47:36	semilunar0357@gmail.com	Doctor	Male	Muslim	Occasinonaly	Occasinonaly	with fingers	with fingers	No			No					Yes	abnormal sound in the ear	Yes	No	No					pain killer	pain killer	No	watery nasal discharge, eye itching	watery nasal discharge	No
2022-02-07 23:51:04	nifemohammed163@gmail.com	Doctor	Male	Muslim	Occasinonaly	Occasinonaly	Ear cleaner	Ear cleaner	No			No					Yes	Nothing	No	No	No					visit pharmacy	visit pharmacy	No	nothing	nothing	No
2022-02-07 23:52:46	mshoaibunique@gmail.com	Technician	Male	Muslim	Occasinonaly	Occasinonaly	with cotton buds	with cotton buds	No			Yes	Visit Emergency Doctor	Visit Specialized Clinic	Closed	Closed	Yes	Nothing	No	No	No					visit doctor	visit doctor	Yes	nothing	nothing	No
2022-02-08 01:11:22	sanaelfaky@hotmail.com	Doctor	Female	Muslim	5 times daily	Multiple times a day	with fingers	with fingers	No			No					No	ear pain	Maybe	No	No					pain killer	pain killer	Yes	eye itching	eye itching	No
2022-02-08 01:35:51	yhabdulla@nu.edu.sa	Nurse	Male	Muslim	5 times daily	Multiple times a day	with cotton buds	with cotton buds	Yes	External auditory canal abrasion	Improve spontaneously	Yes	Cotton buds	Cotton buds	nothing	Nothing	No	Nothing	No	No	No					olive oil	olive oil	No	nothing	nothing	No
2022-02-08 02:12:12	almhboub99@gmail.com	Doctor	Male	Muslim	Weekly	Weekly	with cotton buds, car keys	with cotton buds	No			No					No	Nothing	No	No	No					Nothing	Do nothing	Yes	nothing	nothing	No
2022-02-08 02:19:58	Tasabeeh.ismail89@gmail.com	Doctor	Female	Muslim	5 times daily	Multiple times a day	with cotton buds, with fingers	with cotton buds	Yes	External auditory canal abrasion	Improve spontaneously	No					Yes	ear pain	No	No	Yes	Yes	at doctor clinic	closure	Yes	Do nothing or have antihistamins cause i have allergy that cause me ear pain	Do nothing	No	nasal itching, repeated sneezing, watery nasal discharge, eye itching, soft palate itching, frequnt ear itching	nasal itching	No
2022-02-08 03:47:18	khatcalortiz@gmail.com	Nurse	Female	Christian	Every day	Once a day	with cotton buds	with cotton buds	No			No					No	ear pain	No	No	Yes	No	Not using ear piercings	No complications	No	pain killer	pain killer	Yes	nasal itching, repeated sneezing, watery nasal discharge, eye itching	nasal itching	No
2022-02-08 09:36:19	Ibra.Sa.zmanan@gmail.com	Pharmacist	Male	Muslim	Weekly	Weekly	with cotton buds	with cotton buds	No			No					No	Nothing	No	No	No					visit doctor	visit doctor	No	nothing	nothing	No
2022-02-08 09:37:03	ahmd2666@yahoo.com	Doctor	Male	Muslim	Occasinonaly	Occasinonaly	with cotton buds, with fingers	with cotton buds	No			Yes	Cotton buds	Cotton buds	Itching	Itching	Yes	ear pain	Maybe	No	No					visit doctor	visit doctor	No	nasal itching, watery nasal discharge, eye itching	nasal itching	No
2022-02-08 10:46:33	nahedawwad20182018@gmail.com	Medical Secretary	Female	Muslim	Weekly	Weekly	with cotton buds	with cotton buds	No			No					No	Nothing	No	No	Yes	No	at doctor clinic	No complications	Yes	visit doctor	visit doctor	No	nothing	nothing	No
2022-02-08 11:00:02	alza0002@gmail.com	Doctor	Male	Muslim	Everyday once	Once a day	with cotton buds	with cotton buds	No			Yes	Syring and warm water	Syring and warm water	nothing	Nothing	No	ear pain	Maybe	No	No					visit pharmacy	visit pharmacy	Yes	nasal itching, repeated sneezing, watery nasal discharge, eye itching, soft palate itching, frequnt ear itching	nasal itching	No
2022-02-08 11:13:21	mnar0303@gmail.com	Medical Secretary	Female	Muslim	Occasinonaly	Occasinonaly	with cotton buds	with cotton buds	No			No					No	Nothing	No	No	Yes	No	at doctor clinic	No complications	Yes	visit doctor	visit doctor	No	nothing	nothing	No
2022-02-08 11:23:23	libi.vrghs@gmail.com	Nurse	Female	Christian	Occasinonaly	Occasinonaly	with cotton buds	with cotton buds	No			No					Yes	Nothing	No	No	Yes	No	at childhood by family	No complications	Yes	visit doctor	visit doctor	Yes	frequnt ear itching	frequnt ear itching	No
2022-02-08 11:24:40	aryarajesh2021@gmail.com	Nurse	Female	Hindu	Occasinonaly	Occasinonaly	with cotton buds	with cotton buds	No			No					Yes	Nothing	No	No	Yes	No	Personally	infection	Yes	visit doctor	visit doctor	Maybe	nasal itching, watery nasal discharge, eye itching	nasal itching	No
2022-02-08 11:31:29	jyothipandaranilath@gmail.com	Nurse	Female	Hindu	Every day afterbathing	Multiple times a day	with cotton buds	with cotton buds	No			No					Maybe		No		Yes	No	at childhood by family		Yes	visit doctor	visit doctor	No	nothing	nothing	No
2022-02-08 11:34:57	khaleda78.sa@gmail.com	Intern	Male	Muslim	1-2 times daily	Multiple times a day	with cotton buds	with cotton buds	No			Yes	Cotton buds	Cotton buds	nothing	Nothing	Yes	Nothing	Maybe	No	No					visit doctor	visit doctor	No	nasal itching, repeated sneezing, soft palate itching	nasal itching	No
2022-02-08 11:39:09	lindarenju007@gmail.com	Nurse	Female	Christian	Occasinonaly	Occasinonaly	with cotton buds	with cotton buds	No			Yes	Cotton buds	Cotton buds	nothing	Nothing	Maybe	Nothing	Yes	No	No					visit doctor	visit doctor	No	nothing	nothing	No
2022-02-08 11:48:11	jincybino85@gmail.com	Nurse	Female	Christian	Occasinonaly	Occasinonaly	with cotton buds	with cotton buds	No			No					Yes	ear pain	Maybe	No	No					pain killer	pain killer	Maybe	nothing	nothing	No
2022-02-08 11:53:13	soumyajijan@gmail.com	Nurse	Female	Christian	Occasinonaly	Occasinonaly	with cotton buds	with cotton buds	No			Yes	Cotton buds	Cotton buds	nothing	Nothing	Yes	Nothing	No	No	Yes	No	at childhood by family	Pain	Yes	visit doctor	visit doctor	Yes	nothing	nothing	No
2022-02-08 11:54:24	peeturita2011@gmail.com	Nurse	Female	Hindu	Weekly	Weekly	with cotton buds	with cotton buds	No			No					Maybe	abnormal sound in the ear	Maybe	No	Yes	No	at doctor clinic		Yes	No ear pain	No ear pain	No	nothing	nothing	No
2022-02-08 12:05:05	it.saidsaid@gmail.com	Engineer	Male	Muslim	More than 5 times daily	Multiple times a day	with fingers	with fingers	No			No					No	Nothing	No	No	No					visit doctor	visit doctor	Yes	eye itching	eye itching	No
2022-02-08 12:44:31	fofxll66@gmail.com	Nurse	Female	Muslim	Weekly	Weekly	with cotton buds	with cotton buds	No			No					No	Nothing	No	No	No					visit doctor	visit doctor	No	nothing	nothing	No
2022-02-08 12:47:02	najool1457@hotmail.com	Nurse	Female	Muslim	Occasinonaly	Occasinonaly	with cotton buds	with cotton buds	No			No					No	Nothing	No	No	Yes	No	at doctor clinic	No complications	Yes	visit doctor	visit doctor	No	nothing	nothing	No
2022-02-08 12:50:02	batoo.sa@gmail.com	Nurse	Female	Muslim	Occasinonaly	Occasinonaly	with cotton buds	with cotton buds	No			No					No	Nothing	No	No	Yes	No	at doctor clinic	No complications	Yes	visit doctor	visit doctor	No	nothing	nothing	No
2022-02-08 12:52:14	jo00oj0501@gmail.com	Nurse	Female	Muslim	5 times daily	Multiple times a day	with cotton buds	with cotton buds	No			No					No	Nothing	No	No	Yes	No	at doctor clinic	No complications	Yes	visit pharmacy	visit pharmacy	No	nothing	nothing	No
2022-02-08 12:57:58	dlal111405@gmail.com	Medical Secretary	Female	Muslim	Weekly	Weekly	with cotton buds	with cotton buds	No			No					No	Nothing	No	No	Yes	No	at doctor clinic	No complications	No	visit pharmacy	visit pharmacy	No	nothing	nothing	No
2022-02-08 13:01:14	sedah2017@gmail.com	Nurse	Female	Muslim	Weekly	Weekly	with cotton buds	with cotton buds	No			No					No	Nothing	No	No	No					visit doctor	visit doctor	No	nothing	nothing	No
2022-02-08 13:23:50	abotameem.am@gmail.com	Doctor	Male	Muslim	Weekly	Weekly	with cotton buds	with cotton buds	No			No					No	Nothing	No	No	No					visit pharmacy	visit pharmacy	No	nothing	nothing	No
2022-02-08 13:38:25	betalshafee@hotmail.com	Doctor	Female	Muslim	More than 5 times daily	Multiple times a day	with cotton buds, With water during Wodow	with cotton buds	No			Yes	visit specialized clinic	Visit Specialized Clinic	Pain	Pain	No	Nothing	No	No	Yes	No	at childhood by family	No complications	Yes	pain killer	pain killer	No	repeated sneezing, watery nasal discharge, eye itching, soft palate itching	repeated sneezing	No
2022-02-08 13:43:46	sksoumya22@gmail.com	Nurse	Female	Hindu	Weekly	Weekly	Oil with one piece cloth	with water or oil	No			No					Maybe	Nothing	No	No	Yes	No	at childhood by family	Pain	Yes	visit doctor	visit doctor	No	nothing	nothing	No
2022-02-08 13:51:54	3shg3003@gmail.com	Nurse	Female	Muslim	More than 5 times daily	Multiple times a day	with cotton buds, And with water or oil	with cotton buds	No			No					No	Nothing	No	No	Yes	No	Personally	No complications	No	pain killer	pain killer	No	nothing	nothing	No
2022-02-08 14:02:31	smohammedashique@gmail.com	Pharmacist	Male	Muslim	Occasinonaly	Occasinonaly	with cotton buds	with cotton buds	No			Yes	visit specialized clinic	Visit Specialized Clinic	abnormalear sound	Abnormalear sound	Yes	Nothing	Yes	Yes	No					visit doctor	visit doctor	No	nasal itching, eye itching, soft palate itching	nasal itching	No
2022-02-08 14:15:25	sahooor409@gmail.com	Doctor	Female	Muslim	5 times daily	Multiple times a day	with cotton buds	with cotton buds	No			No					Yes	ear pain	Yes	Yes	Yes	No	at childhood by family	closure	Yes	pain killer	pain killer	Yes	nasal itching	nasal itching	No
2022-02-08 14:31:11	reem.hassanelbashir@gmail.com	Quality Officer	Female	Muslim	4 times weekly	Multiple times a week	with cotton buds	with cotton buds	No			No					Maybe	Nothing	Maybe	No	Yes	No	at doctor clinic	excessive bleeding	Yes	pain killer	pain killer	Yes	nothing	nothing	No
2022-02-08 14:37:08	Samayel92@hotmail.com	Technician	Female	Muslim	5 times daily	Multiple times a day	with fingers	with fingers	No			No					Yes	decrease hearing	Maybe	No	No					visit doctor	visit doctor	No	nasal itching, repeated sneezing, watery nasal discharge, eye itching	nasal itching	No
2022-02-08 14:55:12	Sreelatharenju@gmail.com	Nurse	Female	Hindu	Occasinonaly	Occasinonaly	with cotton buds	with cotton buds	No			No					Yes	Nothing	Yes	No	Yes	Yes	At home by other person	excessive skin formation	Yes	visit doctor	visit doctor	No	nothing	nothing	No
2022-02-08 15:25:24	ms.ooo959@gmail.com	Doctor	Male	Muslim	5 times daily	Multiple times a day	with fingers, With fingers during ablution for praying	with fingers	No			Yes	Cotton buds, visit specialized clinic, olive oil	Cotton buds	Pain	Pain	Yes	Nothing	Maybe	No	No					visit doctor	visit doctor	No	watery nasal discharge, eye itching, frequnt ear itching	watery nasal discharge	No
2022-02-08 15:38:02	Ggguio@gmail.com	Doctor	Female	Muslim	Weekly	Weekly	with cotton buds, with fingers, pens cover	with cotton buds	Yes	tympanic membrane perforation	Improve spontaneously	Yes	Cotton buds	Cotton buds	Itching	Itching	Yes	Nothing	Yes	No	Yes	No	At home by other person	closure	Maybe	visit doctor, ear drops at home	visit doctor	No	soft palate itching, frequnt ear itching	soft palate itching	No
2022-02-08 15:40:53	rawabiy1997@gmail.com	Doctor	Female	Muslim	Weekly, Occasinonaly	Weekly	with cotton buds, with fingers, car keys, pens cover	with cotton buds	Yes	tympanic membrane perforation	visit specialized clinic	Yes	visit specialized clinic	Visit Specialized Clinic	abnormalear sound	Abnormalear sound	Yes	ear pain	Yes	Yes	Yes	Yes	At home by other person	closure	No	pain killer	pain killer	No	nasal itching	nasal itching	Yes	ear fullness	خ
2022-02-08 15:44:34	mervat.bedair2@gmail.com	Pharmacist	Female	Muslim	Occasinonaly	Occasinonaly	with cotton buds	with cotton buds	No			No					Yes	Nothing	No	No	No					pain killer	pain killer	Maybe	nasal itching, repeated sneezing, watery nasal discharge	nasal itching	No
2022-02-08 15:47:30	eqqs@hotmail.com	Doctor	Male	Muslim	Occasinonaly	Occasinonaly	with cotton buds, with fingers	with cotton buds	No			Yes	visit specialized clinic	Visit Specialized Clinic	hearing loss	Hearing loss	Yes	ear pain	Yes	Yes	No					ear drops at home	ear drops at home	Yes	eye itching, nothing	eye itching	No
2022-02-08 15:47:52	ataghreed2@gmail.com	Doctor	Female	Muslim	Weekly	Weekly	with cotton buds	with cotton buds	No			No					No	Nothing	No	No	Yes	No	at childhood by family	closure	Yes	pain killer, visit doctor	pain killer	No	nasal itching, repeated sneezing, watery nasal discharge, eye itching	nasal itching	No
2022-02-08 15:51:06	aahh80886@gmail.com	Doctor	Male	Muslim	Weekly	Weekly	with cotton buds	with cotton buds	No			Yes	Cotton buds	Cotton buds	nothing	Nothing	Yes	ear pain	Yes	Yes	Yes	Yes	Personally	infection	Yes	pain killer, visit doctor	pain killer	No	nasal itching	nasal itching	No
2022-02-08 15:57:39	Hajar3517@gmail.com	Doctor	Female	Muslim	Occasinonaly	Occasinonaly	Tissues	Tissues	Yes	Pain	Improve spontaneously	No					Yes	ear pain	Yes	No	Yes	No	traditional expert	No complications	Maybe	pain killer	pain killer	Maybe	frequnt ear itching	frequnt ear itching	No
2022-02-08 16:03:29	aileen@naturalmedsinc.com	Nurse	Female	Christian	Occasinonaly	Occasinonaly	tiny scooper	tiny scooper	No			No					No	Nothing	No	No	Yes	No	at doctor clinic	No complications	Yes	pain killer	pain killer	No	nothing	nothing	Yes	ear fullness	valsalva manuver	Candibec
2022-02-08 16:06:08	thaseenkazi@gmail.com	Doctor	Female	Muslim	Occasinonaly	Occasinonaly	with cotton buds	with cotton buds	No			Yes	Cotton buds	Cotton buds	nothing	Nothing	No	ear pain	No	No	Yes	No	traditional expert	No complications	Yes	ear drops at home	ear drops at home	No	nothing	nothing	No
2022-02-08 16:08:40	amal_1375@icloud.com	Doctor	Female	Muslim	Occasinonaly	Occasinonaly	with cotton buds	with cotton buds	No			Yes	Cotton buds	Cotton buds	nothing	Nothing	Yes	ear pain	Yes	No	Yes	No	at doctor clinic		Yes	Nothing	Do nothing	No	nothing	nothing	No
2022-02-08 16:10:32	alsarhanrm@gmail.com	Technician	Female	Muslim	5 times daily	Multiple times a day	with cotton buds	with cotton buds	No			No					Yes	Nothing	No	No	Yes	No	at childhood by family		Maybe	visit doctor	visit doctor	Maybe	repeated sneezing	repeated sneezing	No
2022-02-08 17:10:31	dr.abuwaleed3730@hotmail.com	Doctor	Male	Muslim	Weekly	Weekly	with fingers	with fingers	Yes	External auditory canal abrasion	Improve spontaneously	Yes	Cotton buds	Cotton buds	abnormalear sound	Abnormalear sound	No	ear pain	No	No	No					pain killer	pain killer	No	nothing	nothing	No
2022-02-08 17:16:06	431831204@nu.sa.com	Doctor	Female	Muslim	Weekly	Weekly	with cotton buds	with cotton buds	No			No					Yes	ear pain	Yes	No	No					pain killer	pain killer	Maybe	watery nasal discharge, frequnt ear itching	watery nasal discharge	No
2022-02-08 17:22:10	shooq1415@hotmail.com	Doctor	Female	Muslim	Weekly	Weekly	with cotton buds	with cotton buds	No			No					Yes	Nothing	No	No	No					pain killer, visit doctor	pain killer	No	nothing	nothing	No
2022-02-08 17:23:20	naushad_alam52@yahoo.com	Doctor	Male	Muslim	Weekly	Weekly	with cotton buds	with cotton buds	No			No					Yes	ear pain	Yes	No	No					visit doctor	visit doctor	No	nothing	nothing	No
2022-02-08 17:38:43	ms.rwrw55@gmail.com	Technician	Female	Muslim	Occasinonaly	Occasinonaly	with cotton buds	with cotton buds	No			No					No	Nothing	No	No	No					pain killer	pain killer	No	nothing	nothing	No
2022-02-08 18:08:31	mariajoy5053@gmail.com	Nurse	Female	Christian	5 times daily	Multiple times a day	with cotton buds	with cotton buds	No			Yes	Cotton buds	Cotton buds	nothing	Nothing	Yes	Nothing	No	No	Yes	No	Personally	infection	Yes	visit doctor	visit doctor	No	frequnt ear itching	frequnt ear itching	No
2022-02-08 18:18:33	mirro571991@gmail.com	Doctor	Male	Muslim	5 times daily	Multiple times a day	with fingers	with fingers	No			No					No	Nothing	No	No	No					visit doctor	visit doctor	No	nothing	nothing	No
2022-02-08 18:20:09	amlosman28@yahoo.com	Doctor	Female	Muslim	Daily	Once a day	with fingers	with fingers	No			Yes	Nothing	Nothing	nothing	Nothing	Yes	Nothing	Yes	No	Yes	No	at doctor clinic	No complications	Yes	pain killer	pain killer	Maybe	nasal itching, soft palate itching	nasal itching	No
2022-02-08 18:20:54	nnsr@live.com	Doctor	Female	Muslim	5 times daily	Multiple times a day	with fingers	with fingers	No			Yes	Cotton buds	Cotton buds	nothing	Nothing	Maybe	ear pain	Maybe	No	Yes	No	at childhood by family	closure	No	visit doctor	visit doctor	Maybe	watery nasal discharge	watery nasal discharge	No
2022-02-08 18:39:25	mmnc651@gmail.com	Nurse	Female	Muslim	5 times daily	Multiple times a day	with cotton buds	with cotton buds	No			No					Maybe	ear pain	No	No	Yes	No	at childhood by family	Inflammation	Yes	visit doctor	visit doctor	Maybe	nothing	nothing	No
2022-02-08 18:49:22	almetrek421@gmail.com	Doctor	Male	Muslim	5 times daily	Multiple times a day	with fingers	with fingers	No			Yes	Cotton buds, visit specialized clinic	Cotton buds	nothing	Nothing	Maybe	ear pain	Yes	No	No					pain killer	pain killer	No	nasal itching, repeated sneezing, watery nasal discharge, frequnt ear itching	nasal itching	No
2022-02-08 19:07:53	samiaabdelrahman8@gmail.com	Nurse	Female	Muslim	Weekly	Weekly	with cotton buds, with fingers	with cotton buds	No			Yes	visit specialized clinic	Visit Specialized Clinic	abnormalear sound	Abnormalear sound	No	abnormal sound in the ear	No	No	Yes	No	at childhood by family	infection	Maybe	ear drops at home	ear drops at home	Maybe	nasal itching, repeated sneezing, soft palate itching	nasal itching	No
2022-02-08 19:31:24	draliaaashour3185@gmail.com	Doctor	Female	Muslim	Not clean	I never clean my ears	By ENT doctor	By ENT doctor	No			Yes	visit specialized clinic	Visit Specialized Clinic	abnormalear sound	Abnormalear sound	No	abnormal sound in the ear	Maybe	Yes	Yes	No	Not using ear piercings	No complications	Yes	visit doctor	visit doctor	Yes	nasal itching	nasal itching	No
2022-02-08 19:32:28	binjususancherian@gmail.com	Nurse	Female	Christian	Occasinonaly	Occasinonaly	Hair pin	Hair pin	No			No					Maybe	Nothing	Yes	No	Yes	No	at childhood by family	infection	Maybe	visit doctor	visit doctor	No	nasal itching	nasal itching	No
2022-02-08 19:53:03	dreisaa@gmail.com	Doctor	Male	Muslim	Weekly	Weekly	with cotton buds, with fingers, tip of eye glass	with cotton buds	No			No					Yes	Nothing	Maybe	No	No					pain killer	pain killer	Yes	watery nasal discharge, frequnt ear itching	watery nasal discharge	No
2022-02-08 20:14:43	remo.anan@yahoo.com	Doctor	Female	Muslim	5 times daily	Multiple times a day	with cotton buds	with cotton buds	No			Yes	visit specialized clinic	Visit Specialized Clinic	abnormalear sound	Abnormalear sound	Maybe	Nothing	No	No	Yes	No	at childhood by family		Yes	visit doctor, olive oil, ear drops at home	visit doctor	Yes	nasal itching, watery nasal discharge	nasal itching	No
2022-02-08 20:41:14	sh-oog35@hotmail.com	Pharmacist	Female	Muslim	5 times daily	Multiple times a day	with cotton buds, with fingers	with cotton buds	No			No					Yes	Nothing	Yes	No	No					visit doctor	visit doctor	No	nothing	nothing	No
2022-02-08 20:46:11	dr.nadia1970@gmail.com	Doctor	Female	Muslim	5 times daily	Multiple times a day	with cotton buds	with cotton buds	No			No					No	Nothing	No	No	No					visit doctor	visit doctor	No	nasal itching	nasal itching	No
2022-02-08 21:04:16	mayamaheswaran251@gmail.com	Nurse	Female	Hindu	Occasinonaly	Occasinonaly	with cotton buds	with cotton buds	No			No					Yes	Nothing	No		Yes	No	at childhood by family	Pain	Yes	visit doctor	visit doctor	Yes	nothing	nothing	No
2022-02-08 21:06:11	karim.a.seddik86@gmail.com	Doctor	Male	Muslim	5 times daily	Multiple times a day	with fingers	with fingers	No			Yes	Cotton buds, Use ttt REMOWAX	Cotton buds	abnormalear sound	Abnormalear sound	No	Nothing	Maybe	No	No					ear drops at home	ear drops at home	No	nothing	nothing	No
2022-02-08 21:14:04	waleedgamie2013@gmail.com	Doctor	Male	Muslim	Occasinonaly	Occasinonaly	with fingers	with fingers	No			Yes	water	water	nothing	Nothing	Yes	Nothing	No	No	No					pain killer	pain killer	No	nothing	nothing	No
2022-02-08 21:19:28	animol.kuriakose.m@gmail.com	Nurse	Female	Christian	Occasinonaly	Occasinonaly	with fingers	with fingers	No			Yes	visit specialized clinic	Visit Specialized Clinic	abnormalear sound	Abnormalear sound	Yes	Nothing	Maybe	No	Yes	No	at childhood by family	closure	Yes	visit doctor	visit doctor	No	nothing	nothing	No
2022-02-08 22:02:39	haas_123@windowslive.com	Doctor	Male	Muslim	Weekly	Weekly	with cotton buds	with cotton buds	No			No					Yes	ear pain	Maybe	No	No					pain killer	pain killer	Yes	repeated sneezing, watery nasal discharge, eye itching	repeated sneezing	No
2022-02-08 22:59:36	fff13790@gmail.com	Medical Student	Female	Muslim	Occasinonaly	Occasinonaly	with cotton buds	with cotton buds	No			Yes	Cotton buds	Cotton buds	nothing	Nothing	Maybe	ear pain	Maybe	No	Yes	No	at childhood by family	No complications	Yes	Nothing	Do nothing	Maybe	nasal itching, repeated sneezing, eye itching	nasal itching	No
2022-02-08 23:08:02	zahraehab87@gmail.com	Doctor	Female	Muslim	Occasinonaly	Occasinonaly	with cotton buds	with cotton buds	No			Yes	visit specialized clinic	Visit Specialized Clinic	hearing loss	Hearing loss	Maybe	Nothing	No	No	Yes	No	at childhood by family		Yes	visit doctor	visit doctor	Yes	repeated sneezing, soft palate itching	repeated sneezing	No
2022-02-09 00:14:04	ginukollakunnel@gmail.com	Nurse	Female	Christian	Weekly	Weekly	with cotton buds	with cotton buds	No			No					No	Nothing	Maybe	No	Yes	No	traditional expert	excessive skin formation	Yes	visit doctor	visit doctor	Yes	watery nasal discharge	watery nasal discharge	No
2022-02-09 12:27:31	roshnaajith@yahoo.com	Technician	Female	Christian	5 times daily	Multiple times a day	with cotton buds	with cotton buds	No			No					Yes	Nothing	Maybe	No	Yes	No	at childhood by family		Yes	I never had ear pain	No ear pain	No	repeated sneezing	repeated sneezing	No
2022-02-12 12:40:23	zh.sh.55@hotmail.com	Doctor	Female	Muslim	Occasinonaly	Occasinonaly	with cotton buds	with cotton buds	No			Yes	Cotton buds	Cotton buds	nothing	Nothing	Yes	ear pain	Maybe	No	Yes	No	at childhood by family	No complications	Yes	ear drops at home	ear drops at home	Yes	nasal itching, soft palate itching	nasal itching	No
					Occasinonaly			with water or oil			visit pharmacy			Use ttt REMOWAX		Abnormalear sound											ear drops at home			eye itching
					Occasinonaly			car keys						Get a dewaxant drugs		Burning sensation											ear drops at home			eye itching
					Occasinonaly			tip of eye glass						Olive oil		Itching											olive oil			eye itching
					Occasinonaly			car keys						Visit pharmacy		Abnormalear sound											olive oil			eye itching
								tip of eye glass						Visit pharmacy													visit doctor			eye itching
								pens cover						Visit Specialized Clinic													visit doctor			eye itching
								pens cover						Visit Specialized Clinic													visit doctor			eye itching
								pens cover						Visit Specialized Clinic													visit doctor			eye itching
								pens cover																			visit doctor			eye itching
								with fingers																			visit doctor			eye itching
								with fingers																			visit doctor			eye itching
								with fingers																			visit doctor			eye itching
								with fingers																			visit pharmacy			eye itching
								with fingers																			visit pharmacy			eye itching
								with fingers																			visit pharmacy			eye itching
								with fingers																						eye itching
								with fingers																						eye itching
								with fingers																						eye itching
								with fingers																						eye itching
								with fingers																						eye itching
								with fingers																						eye itching
								with fingers																						eye itching
								with fingers																						eye itching
								with fingers																						frequnt ear itching
								with fingers																						frequnt ear itching
								with fingers																						frequnt ear itching
								with fingers																						frequnt ear itching
								with fingers																						frequnt ear itching
								with fingers																						frequnt ear itching
																														frequnt ear itching
																														frequnt ear itching
																														frequnt ear itching
																														frequnt ear itching
																														frequnt ear itching
																														frequnt ear itching
																														frequnt ear itching
																														frequnt ear itching
																														frequnt ear itching
																														frequnt ear itching
																														frequnt ear itching
																														soft palate itching
																														soft palate itching
																														soft palate itching
																														soft palate itching
																														soft palate itching
																														soft palate itching
																														soft palate itching
																														soft palate itching
																														soft palate itching
																														soft palate itching
																														soft palate itching
																														soft palate itching
																														soft palate itching
																														soft palate itching
																														soft palate itching
																														soft palate itching
																														soft palate itching
																														watery nasal discharge
																														watery nasal discharge
																														watery nasal discharge
																														watery nasal discharge
																														watery nasal discharge
																														watery nasal discharge
																														watery nasal discharge
																														watery nasal discharge
																														watery nasal discharge
																														watery nasal discharge
																														watery nasal discharge
																														watery nasal discharge
																														watery nasal discharge
																														watery nasal discharge
																														watery nasal discharge
																														watery nasal discharge
																														watery nasal discharge
																														watery nasal discharge
																														watery nasal discharge
																														watery nasal discharge
																														watery nasal discharge
																														watery nasal discharge
																														watery nasal discharge
